# Supplementary material for: The expanded footprint of the Deepwater Horizon oil spill in the Gulf of Mexico deep-sea benthos
Source: PLoS One. 2020 Jun 30;15(6):e0235167. doi: 10.1371/journal.pone.0235167 (PMC7326171; doi:10.1371/journal.pone.0235167)
Supplement: S1 Table — (XLSX) [file pone.0235167.s001.xlsx]

## Sheet: Metadata
Data Provided By:
Paul A. Montagna
Endowed Chair For Ecosystem Studies and Modeling
Harte Research Institute for Gulf of Mexico Studies
Texas A&M University-Corpus Christi
6300 Ocean Drive, Unit 5869
Corpus Christi, Texas 78712
paul.montagna@tamucc.edu
office (361) 825-2040; mobile (361) 442-6791
http://harteresearchinstitute.org/
Sampling Design:
Samples collected using an OSIL, Bowers and Connelly, Multiple Corer (multi-corer)
Collects 12 sediment "cores" per deployment. Each deployment is a "replicate drop"
Reference:
Montagna, P.A., J.G. Baguley, C. Cooksey, and J.L. Hyland. 2013. Deepwater Horizon Oil Spill: Assessment of Potential Impacts on the Deep Soft-Bottom Benthos. Interim Data Summary Report. NOAA Technical Memorandum NOS NCCOS XXX. NOAA, National Centers for Coastal Ocean Science, Charleston, SC. 27 p.
Run Date:
2019-02-12
Data Sheet:	Raw data (summed sections, average all replicates)
Variable Name:	Variable Description (units):	Details
Station	Station
SampleDate	Date Sampled
Latitude	Latitude (degrees)
Longitude	Longitude (degrees)
Depth	Depth (m)
Distance	Distance from DWH wellhead (km)
Mac_nm2	Macrofauna (Total ind/m²)	Macrofauna: mean number per meter square
Mac_ln_nm2	Macrofauna (Log(n/m² +1))
Mac_R	Macrofauna (Richness taxa/sample)	Macrofauna: mean Richness per core (number of species in sample)
Mac_H	Macrofauna (H')	Macrofauna: mean Shannon Diveristy Index, H' (based on natural logarithm)
Mac_N1	Macrofauna (N1)	Macrofauna: mean Hill's Diversity Index for number of dominant species (families in this case)
Mac_J	Macrofauna (J')	Macrofauna: mean Pielou's Evenness index, J'
Mei_R	Meiofauna (Richness Taxa/sample)	Meiofauna: Richness (number of taxa per core)
Mei_nm2	Meiofauna (Total ind/m²)	Meiofauna: Abundance, n per 10 cm^2
Mei_ln_nm2	Meiofauna (Log(n/m² +1))
NC	Meiofauna (Nematode:Copepod Ratio)
Mei_H	Meiofauna (H')	Meiofauna: Shannon Diversity, H'
Mei_N1	Meiofauna (N1)	Meiofauna: Hill's N1 diversity index
Mei_J	Meiofauna (J')	Meiofauna: Pielou's Evenness index J'
Porosity	Porosity (%)
Carbon	Carbon content (% unacidified)
TOC	TOC (%)	Total Organic Carbon (ppm)
Rubble	Rubble (%)
Sand	Sand (%)
Silt	Silt (%)
Clay	Clay (%)
Mud	Silt+Clay (%)	Mud fraction, sum of Silt+Clay (percent)
TPH	TPH (ppm)
PAH44	PAH44 (ppb)
Al	Al (ppm)	Aluminum (ppm)
Sb	Sb (ppm)
As	As (ppm)
Ba	Ba (ppm)	Barium (ppm)
Be	Be (ppm)
Cd	Cd (ppm)
Cr	Cr (ppm)	Chromium (ppm)
Co	Co (ppm)
Cu	Cu (ppm)
Fe	Fe (ppm)
Pb	Pb (ppm)	Lead (ppm)
Mn	Mn (ppm)
Hg	Hg (ppm)
Ni	Ni (ppm)
Ag	Ag (ppm)
Ti	Ti (ppm)
V	V (ppm)
2018_Scores Data Sheet:	Log transformed, standardized, Rotated PC scores
Variable Name:	Variable Description:
Station	Station
SampleDate	Date Sampled
Latitude	Latitude (degrees)
Longitude	Longitude (degrees)
Depth	Depth (m)
Distance	Distance from DWH wellhead (km)
Mac_nm2	Macrofauna (Log(n/m² +1))
Mac_N1	Macrofauna (N1)
Mac_J	Macrofauna (J')
Mei_nm2	Macrofauna (H')
NC	Nematode/Copepod Ratio: Ln(NemaHarp+1)
Mei_N1	Meiofauna (Log(n/m² +1))
Mei_J	Meiofauna (N1)
Porosity	Meiofauna (J')
Carbon	Carbon content (% unacidified)
TOC	TOC (%)
Mud	Silt+Clay (%)
TPH	TPH (ppm)
PAH44	PAH44 (ppb)
Al	Porosity (%)
Ba	Al (ppm)
Cr	Cr (ppm)
Hg	Hg (ppm)
V	V (ppm)
Factor1	PC1 Station scores analyzing (Mac_Abun Mei_Abun Mac_N1 Mei_N1 N_C Al Ba PAH TPH Mud).
Factor2	PC2 Station scores analyzing (Mac_Abun Mei_Abun Mac_N1 Mei_N1 N_C Al Ba PAH TPH Mud).
Factor3	PC3 Station scores analyzing (Mac_Abun Mei_Abun Mac_N1 Mei_N1 N_C Al Ba PAH TPH Mud).
2018_Loads Data Sheet:	Log transformed, standardized, Rotated PC scores
Variable Name:	Variable Description:
_NAME_	Variable name
Factor1	PC1 variable loads
Factor2	PC2 variable loads
Factor3	PC3 variable loads
ZoneComparison data sheet:	Compare 2018 and 2013 PC scores
Variable Name:	Variable Description:
Station
Factor1_13
Factor2_13
Zone_13
Factor1_18
Factor2_18
Ranks_18
2013 Loads unrotated Sheet:	Variable loads when analyzing (Mac_Abun Mei_Abun Mac_N1 Mei_N1 N_C Al Ba PAH TPH Mud)
2013 Scores unrotated (zones) Sheet:		Unrotated Station scores analyzing all transformed variables (Mac_Abun Mei_Abun Mac_N1 Mei_N1 N_C Al Ba PAH TPH Mud).
Variable Name:	Variable Description:
Station	Station Name
Latitude	Latitude (degrees)
Longitude	Longitude (degrees)
Factor1	PC1 Station scores analyzing (Mac_Abun Mei_Abun Mac_N1 Mei_N1 N_C Al Ba PAH TPH Mud).
Factor2	PC2 Station scores analyzing (Mac_Abun Mei_Abun Mac_N1 Mei_N1 N_C Al Ba PAH TPH Mud).
Factor3	PC3 Station scores analyzing (Mac_Abun Mei_Abun Mac_N1 Mei_N1 N_C Al Ba PAH TPH Mud).
Wellhead	Distance (km) rounded
Seep	Distance (km) rounded
Depth	Water Depth (m) rounded
Zone	Zone classified by Jenks natural breaks (1=severe, 2=moderate, 3=uncertain, 4=good condition, 5=excellent condition)
2013 Imputed Scores Sheet:	Imputed Station PC scores analyzing (Mac_Abun Mei_Abun Mac_N1 Mei_N1 N_C Al Ba PAH TPH Mud). Imputation done by using mean values. Imputed values were not used in the analysis.
	Variable list same as "Scores unrotated"

## Sheet: Data
Station	SampleDate	Latitude	Longitude	Depth	Distance	Mac_nm2	Mac_ln_nm2	Mac_R	Mac_H	Mac_N1	Mac_J	Mei_R	Mei_nm2	Mei_ln_nm2	NC	Mei_H	Mei_N1	Mei_J	Porosity	Carbon	TOC	Rubble	Sand	Silt	Clay	Mud	TPH	PAH44	Al	Sb	As	Ba	Be	Cd	Cr	Co	Cu	Fe	Pb	Mn	Hg	Ni	Ag	Ti	V
0.00	2010-09-28	28.7379	-88.3865	1367	2.00103	8408.5	9.02708	21.3333	2.63172	14.1398	0.862677	6	4105459	15.2278	6.10022	0.439444	1.55184	0.245258	69.55	1.99	1.45	0.5	1.5	17.8	80.5	98.3	74	9.775	33800	1.51	21.6	1460	1.72	0.109	39.4	12.3	24.7	30700	28.9	22900	0.0883	45.1	0.043	0.754	84
1.01	2010-09-28	28.7391	-88.4683	734.95	9.99308	13093.8	9.4773	28	2.86504	17.7886	0.861644	6	5237680	15.4714	12.2863	0.32077	1.37819	0.179025	68.8	2.36	1.74	0.5	1.4	38.5	60	98.5	12	6.26667	35300	1.19	11.6	299	1.66	0.222	40.3	11.9	26.1	32100	30.2	8540	0.0528	40	0.117	0.58	87.3
1.02	2010-09-28	28.74	-88.5706	1129	19.9862	14599.8	9.55441	32	3.03658	21.3272	0.879016	9	909565	13.7207	5.17378	0.703063	2.01993	0.319978	70.5	2.77	1.87	0.5	2.3	36.7	61	97.7	13	16.1194	37300	1.02	16.3	729	1.7	0.2	44.2	12.7	27.4	35200	36.2	4660	0.0487	39.5	0.0995	0.407	93.1
1.03	2010-09-28	28.7409	-88.6731	1025	29.9979	11169.5	9.31089	35.3333	3.24967	25.8943	0.912697	11	3073412	14.9383	5.5851	0.540005	1.71602	0.2252	69.7	2.63	1.03	0.5	2.4	36.6	61	97.6	38	2.12778	34100	0.579	15.1	578	1.7	0.165	40.1	12.2	23	32800	33.7	2790	0.0537	35.2	0.0946	0.419	83.3
1.20	2010-09-24	29.1547	-89.9024	32.1	156.732	5082.75	8.52076	7	1.44744	4.26028	0.749572	7	1862483	14.4374	381.182	0.269161	1.30887	0.138322	63.575	2.245	1.59	0.5	2.55	38.4	59	97.4	22	3.49028	29600	0.351	13	259	1.8	0.25	34.6	9.36	23.8	29700	28.9	512	0.0332	25.4	0.173	0.504	64
2.21	2010-10-01	28.7846	-88.4537	1367	9.9937	16817	9.62355	27	2.78176	16.5887	0.848225	12	6625808	15.7065	13.8187	0.330627	1.39184	0.133054	68	2.7	0.967	0.5	2.3	52.6	45	97.6	11	3.26389	28900	0.88	14.5	284	1.56	0.42	35.9	10.4	21.1	27300	32.3	10800	0.0629	35.5	0.0852	0.734	77.5
2.22	2010-10-01	28.831	-88.5414	956	19.9813	7446.33	8.89331	22.3333	2.76746	15.9364	0.893958	10	2122599	14.5682	5.60347	0.536422	1.70988	0.232965	67.55	3.13	1.45	0.5	1.1	42.8	56	98.8	11	1.84722	37400	0.478	11.5	383	1.81	0.395	44.5	10	25.6	33600	39	1260	0.0493	35.7	0.121	0.513	99
2.23	2010-10-01	28.8754	-88.6248	630	29.4858	19201.5	9.86066	32.5	2.91781	18.5211	0.838139	12	4968304	15.4186	5.54113	0.668094	1.95052	0.268861	69.4	3.02	1.09	0.5	3.4	21.6	75	96.6	12	2.16111	30500	0.38	11.6	445	1.51	0.182	37.1	8.67	19	27600	30.1	928	0.0272	26.5	0.0611	0.356	69.5
2.24	2010-09-30	28.9236	-88.7173	408	39.9749	8199.33	8.9983	16.6667	2.23433	9.36531	0.794403	8	7444879	15.823	5.2552	0.594113	1.81142	0.285708	67.3	3.32	1.04	0.5	3.5	47.4	49	96.4	11	1.92778	27400	0.224	8.41	699	1.32	0.195	35	7.26	17	26000	25.2	360	0.0532	23.4	0.0566	0.402	64.8
2.27	2010-10-07	29.016	-88.8934	76	59.9636	12717.3	9.44347	11	1.82688	6.22427	0.764217	9	4831932	15.3908	8.82455	0.584825	1.79468	0.266165	63.3	2.83	1.51	0.5	1.5	41.4	57	98.4	67	10.4472	29500	0.301	26.8	194	1.58	0.192	36.4	10.2	17.8	32500	32.8	1410	0.0438	26.9	0.0816	0.5	68.7
3.31	2010-10-01	28.8231	-88.4005	976	9.99438	11504.2	9.34899	38.6667	3.29053	27.1469	0.901286	8	2299798	14.6483	2.14015	0.748695	2.11424	0.360046	67.05	2.85	1.59	0.5	9.7	36.2	54	90.2	34	4.35833	23900	0.507	13.5	323	1.66	0.264	28.6	8.03	16.5	22800	31.7	2110	0.0381	25.3	0.0879	0.437	58.1
3.32	2010-10-01	28.9138	-88.4378	854	20.693	13219.3	9.37087	27.6667	2.97152	19.6921	0.89893	8	824122	13.6221	3.57494	0.736274	2.08814	0.354073	69.1	2.78	1.96	0.5	2.8	41.2	56	97.2	12	3.01111	29600	0.44	11.5	482	1.65	0.401	35.9	8.36	19.1	26800	34.6	844	0.0418	27.4	0.0872	0.398	69.9
3.33	2010-10-02	28.9926	-88.4693	710	29.9505	20456.5	9.92562	17.6667	1.5936	5.14749	0.555217	6	2883165	14.8744	62.4393	0.136257	1.14598	0.0760463	69.7	3.46	1.49	0.5	2.9	61	36	97	12	2.11111	37500	0.326	12.6	787	1.58	0.236	48.2	10.9	24.5	33600	37.7	1660	0.0654	34.3	0.0849	0.424	85.5
3.34	2010-10-02	29.0779	-88.5038	371	39.9802	8617.67	8.95367	17.6667	2.26667	9.66942	0.793813	7	4185009	15.247	15.0033	0.330023	1.391	0.169598	65.95	4.78	2.46	0.5	1.6	41.4	57	98.4	9.9	1.80556	27200	0.344	8.58	512	1.2	0.21	36.2	6.8	16.7	23400	26.8	317	0.0413	23.4	0.0498	0.301	61.7
3.35	2010-10-02	29.1628	-88.5384	178	49.9727	29367	10.2767	25.3333	2.36657	10.7377	0.734985	8	1982860	14.5001	5.95618	0.659081	1.93301	0.316951	63.75	2.85	1.28	0.5	4.1	42.9	53	95.9	11	1.81944	26500	0.187	14	534	1.43	0.158	35.1	7.68	14.4	26000	31	1080	0.0384	22	0.038	0.37	57.8
4.44	2010-10-05	28.8281	-88.3569	755	10.0123	13846.8	9.52177	33	3.03695	21.3644	0.870493	7	1428114	14.1719	2.90376	0.68235	1.97852	0.350659	69.55	3.76	2.74	0.5	4.6	45.4	50	95.4	71	6.81944	28700	0.787	22.8	710	1.74	0.329	34.9	11.9	23.2	29600	44	5980	0.0461	37.6	0.0898	0.766	72.7
4.45	2010-10-05	28.9182	-88.3536	755	19.989	16001.2	9.67566	39.5	3.25858	26.5812	0.888942	12	2362512	14.6752	12.2062	0.385455	1.47028	0.155118	68.75	3.32	2.94	0.5	2.9	45.1	52	97.1	65	17.3306	31800	0.332	11.2	420	1.21	0.205	38.2	11.1	23.5	30000	27.5	3480	0.0471	36.8	0.0875	0.414	76.9
4.46	2010-10-02	29.0148	-88.3482	755	30.7111	12550	9.41843	26	2.75874	16.1102	0.846339	11	3199682	14.9786	6.85532	0.533999	1.70574	0.222695	71.05	4.01	2.6	0.5	3.2	45.7	51	96.7	13	3.26944	27300	0.463	12.5	291	1.68	0.246	33.9	8.26	17.9	24800	33.3	1220	0.055	25.2	0.0933	0.397	63.6
4.47	2010-10-02	29.0978	-88.3415	437	39.931	11336.8	9.32899	17.6667	2.28388	9.94737	0.804915	6	2909261	14.8834	14.8267	0.353997	1.42475	0.197569	68.9	4.2	2.48	0.5	3.7	44.3	52	96.3	11	1.9	23600	0.217	11.9	385	1.28	0.177	32	6.4	15.6	21000	25.9	567	0.0432	21.1	0.0414	0.326	52.6
4.48	2010-10-02	29.1882	-88.3353	221	49.9724	17821	9.78016	16.3333	2.19339	9.01548	0.787559	9	5317651	15.4865	10.3976	0.452281	1.57189	0.205842	70.025	3.405	1.545	0.5	3.5	52.2	44	96.2	12.5	2.225	28100	0.269	9.86	520	1.49	0.179	37.75	7.695	16.45	26050	29.6	720.5	0.04245	24.45	0.03485	0.349	60.75
ALTFF012	2010-10-08	28.2973	-88.6363	1738.23	55.5636	9579.83	9.15455	24.6667	2.66131	14.3809	0.832526	7	262642	12.4786	1.12721	0.865856	2.37704	0.444962	70.4	1.91	1.85	0.5	3.15	32.85	64	96.85	8.56769	1.90622	32550	0.4845	13.45	1302.5	1.15	0.285	38.05	14.25	30.25	31000	25.55	9630	0.0679	51.55	0.0781	0.765	81.85
ALTNF001	2010-10-01	28.7348	-88.3705	1552.65	0.579589	3514	8.12523	8.66667	1.62607	5.19835	0.757048	5	4049058	15.214	69.1022	0.0879692	1.09195	0.0546583	65.4	2.46	1.525	0.5	2.5	55.4	42	97.4	4595.31	589.889	23500	0.788	18.9	7025	1.36	0.3055	31	12.15	22.55	25150	33.1	17550	0.0619	38.5	0.0769	0.5735	61.55
ALTNF015	2010-09-27	28.7099	-88.3664	1607	3.12961	11169.5	9.31833	23.6667	2.66878	14.4781	0.843625	8	1883107	14.4484	5.35014	0.525154	1.69072	0.252546	71.7	2.81	1.45	0.5	3.2	37.7	59	96.7	1959.53	342.423	34700	1.63	27.3	985	2	0.284	41.5	14	28.7	31000	36.1	30300	0.0921	52.3	0.0409	1.04	86.9
D002S	2010-10-18	28.5571	-87.7607	2389	62.4894	3012	8.009	13	2.37412	10.9794	0.931257	8	366183	12.8109	3.80682	0.662109	1.93888	0.318407	71.3	3.73	1.28	0.5	2.8			97.2	25.9852	1.21486	30700	0.842	8.7	255	1.06	0.387	35.9	14.1	35.5	24400	18.3	12300	0.0541	67.4	0.051	1	80.7
D003S	2010-10-12	28.1251	-88.0718	2286	73.8014	3514	8.16479	17.6667	2.72748	15.5817	0.953574	6	216343	12.2846	1.6738	0.800661	2.22701	0.446857	63.7	2.79	2.16	0.5	0.7	45.7	53.5	99.2	0.75684	1.3373	31100	0.333	7.37	240	1.24	0.249	34.6	12.6	37.7	25500	22.1	5580	0.0984	53.9	0.0463	0.838	79.4
D004S	2010-10-19	28.5809	-87.8857	2309	50.0786	4057.83	8.30217	17	2.56214	13.0517	0.90675	9	553904	13.2247	3.01274	0.77727	2.17552	0.353751	72.7	2.97	0.588	0.5	2.2	45.8	52	97.8	9.23175	1.37189	30400	0.612	9.59	494	1.07	0.4	35.5	13.3	33.7	25000	19.4	11800	0.0217	66.3	0.0573	1.04	79
D006S	2010-10-12	28.3431	-88.1397	2127	49.065	3263	7.93625	14.75	2.32248	11.919	0.902252	7	665864	13.4088	2.67381	0.722107	2.05877	0.371089	64.1	2.3	2	0.5	4.4	58.2	37.5	95.7	8.15575	1.75297	32000	0.79	15.6	446	1.74	0.453	35.9	12.6	34.1	26600	32	6080	0.0791	53.2	0.0524	1.19	78.5
D007S	2010-10-12	28.0866	-88.517	2051.8	73.7118	3723.17	8.17936	17.6667	2.63655	14.3511	0.926397	7	590102	13.2881	3.92058	0.655568	1.92624	0.336895	68.8	2.23	1.86	0.5	5.7	48.2	46	94.2	10.2332	1.89216	9670	0.768	20.4	165	1.68	0.48	11.6	5.02	10.6	8710	31.7	2270	0.0693	18.8	0.106	1.47	25.2
D008S	2010-10-12	27.8874	-88.6268	1606.3	97.6913	3848.67	8.25249	20.6667	2.89492	18.1399	0.956923	10	485298	13.0925	2.44099	0.804863	2.23639	0.349547	71.9	2.49	1.92	0.5	6.5	22.5	71	93.5	5.47202	1.99378	32100	0.41	17.4	571	1.58	0.399	36.2	12.3	33.3	27300	37	2660	0.081	43.9	0.154	1.09	79.9
D009S	2010-10-15	28.8332	-87.8683	1921	49.72	6839.75	8.81834	23.5	2.87674	17.9424	0.914363	10	1807766	14.4076	5.6053	0.516149	1.67556	0.224161	73.4	2.95	0.977	0.5	5			95	0.00653	2.01676	24200	0.219	10.3	563	0.937	0.354	29	10.4	23.9	21700	27.2	2350	0.0786	32.1	0.096	0.673	60
D010S	2010-10-18	28.5701	-88.3234	1883.55	19.0885	5940.33	8.67883	23.3333	2.88347	17.9006	0.916159	9	1485356	14.2112	4.53623	0.615826	1.85118	0.280274	74.7	2.67	1.91	0.5	2.8			97.2	30.508	4.93892	25700	0.19	10.1	626	1	0.295	29.3	9.28	22.2	22100	24.2	2570	0.0376	32	0.118	0.791	64.6
D012S	2010-10-18	28.6724	-88.2339	1819	14.8183	7781	8.95683	26	2.90488	18.3999	0.895305	9	1598578	14.2846	3.10556	0.699393	2.01253	0.318307	73.9	2.625	1.595	0.5	3.1			96.9	22.3486	3.40527	30250	0.2475	12.25	424	1.115	0.285	34.3	10.57	25.55	25900	25.45	3130	0.0564	37.8	0.106	1.08	75.25
D013S	2010-10-12	27.6544	-88.6379	1766	123.039	2844.67	7.91715	14.3333	2.42305	12.1172	0.929456	5	161626	11.993	5.28333	0.538757	1.71388	0.334749	62.2	1.68	1.77	0.5	25.6	24.9	49.5	74.4	2.79743	7.5473	20800	0.405	11.4	275	1.15	0.292	23.4	9.31	25.4	18100	20.9	1600	0.0762	31.8	0.0853	0.588	54.6
D014S	2010-10-09	28.5654	-88.4481	1759.94	20.7589	8283	9.01797	19	2.3929	11.1219	0.813996	7	1186096	13.9862	3.28549	0.701901	2.01759	0.360706	71.1	1.47	1.4	0.5	1.5	57	41.5	98.5	10.5984	1.98324	31700	0.452	15	747	1.17	0.38	36.6	12.4	29.1	30200	27.6	6620	0.0936	45.4	0.122	1.02	78.3
D015S	2010-10-08	28.2938	-88.46	1575.51	50.0985	5940.33	8.57373	21	2.73856	15.56	0.901107	9	772772	13.5577	4.69716	0.561553	1.75339	0.255574
D017S	2010-10-09	28.4734	-88.4783	1711.75	31.3359	6860.67	8.771	20	2.43344	12.5018	0.824585	7	822439	13.62	4.28969	0.636703	1.89024	0.3272	69.7	1.58	1.59	0.5	3.6	41.4	55	96.4	16.2628	3.03351	31900	0.565	16.7	385	1.21	0.201	39.2	12.3	28.5	32200	26.4	10500	0.0669	41	0.0408	0.61	79.9
D019S	2010-10-09	28.6727	-88.3685	1656.18	7.2585	10667.5	9.2709	28.6667	2.98669	19.8215	0.8904	8	1511031	14.2283	3.26367	0.668053	1.95044	0.321266	64.3	1.68	1.32	0.5	2	36.9	61	97.9	46.6468	5.2373	30600	0.71	19.1	395	1.13	0.378	38.3	12.6	27.6	28800	26.5	19900	0.0733	47.9	0.04	1.02	79.3
D021S	2010-10-18	28.703	-88.361	1617.64	3.92298	10040	9.20739	27.3333	2.87386	18.0179	0.874016	8	1763150	14.3826	3.47826	0.631244	1.87995	0.303564	73.5	1.66	0.83	0.5	1.9	48.1	50	98.1	59.7307	6.84568	30900	0.709	17	1270	1.07	0.219	39.9	14.2	24.8	27500	21.3	23900	0.0296	46.8	0.0295	0.674	84.2
D024S	2010-10-10	28.7746	-88.1675	1697	19.7979	8073.83	8.99355	22.3333	2.81965	16.8693	0.907754	10	1476096	14.2049	3.64459	0.636264	1.88941	0.276326	73.6	1.9	1.81	0.5	1.7	48.8	49.5	98.3	47.0704	5.33459	24600	0.457	16.6	357	1.23	0.379	32.1	12.9	24.4	24300	25	19800	0.055	46.8	0.0528	1.14	65.1
D031S	2010-10-17	28.7317	-88.3587	1507.92	1.00799	4225.17	8.34836	8.66667	1.46659	4.33972	0.68063	5	1711379	14.3528	45.5287	0.134641	1.14413	0.083657	73.5	1.78	0.497	0.5	6.8	72.2	21	93.2	3667.84	800.29	33200	0.961	14.5	6550	0.997	0.314	42.4	15.4	27.7	28600	24.5	28700	0.0403	49	0.0504	0.742	96
D034S	2010-10-17	28.7348	-88.3622	1543.74	0.523278	1966.17	7.57197	7.66667	1.81525	6.19465	0.898778	5	204137	12.2266	4.44186	0.637053	1.8909	0.395823	71.1	1.42	1.03	0.5	1.6	46.4	52	98.4	898.052	21.4373	35600	0.869	14	3350	1.2	0.218	42.2	13	28.8	30300	25.9	14700	0.0405	43.7	0.043	0.658	92.1
D038SW	2010-10-17	28.7405	-88.3681	1509.23	0.326879	8492.17	9.03985	8.33333	0.842782	2.348	0.396324	3	860320	13.6651	33	0.146591	1.15788	0.133433	65.4	4.23	0.744	0.5	4.6	47.4	48	95.4	1909.05	409.879	31700	0.592	5.34	2860	1.16	0.268	37.1	11.7	30.9	26700	16.9	1270	0.0237	43.7	0.0832	0.411	77.3
D040S	2010-10-17	28.7423	-88.3622	1517.17	0.59212	2259	7.65351	4.33333	0.932326	2.91173	0.662954	4	2237084	14.6207	50.9902	0.112279	1.11883	0.0809925	71.6	3.56	1.22	0.5	7.6	55.9	36.5	92.4	5023	1181.21	21000	0.936	8.54	12700	1.16	0.328	24.6	11.7	19	18200	23.9	2850	0.0249	26.8	0.0592	0.507	54.5
D042S	2010-10-17	28.7425	-88.3705	1501.61	0.653849	7195.33	8.82259	14	2.13242	9.1128	0.80549	3	2639043	14.7859	16.9195	0.247797	1.2812	0.225554	69.9	2.77	1.59	0.5	4.8	57.7	37.5	95.2	589.865	467.961	28700	0.876	9.92	1890	1.11	0.325	35.8	11.7	29.2	24900	19.2	18500	0.0424	43.6	0.0644	0.74	80.2
D043S	2010-10-15	28.9892	-87.9346	1492	50.4495	10730.2	9.27011	25.5	2.71799	15.3722	0.842991	10	2321264	14.6576	4.444	0.599247	1.82075	0.26025	74.3	2.32	0.697	0.5	2.4	49.4	48	97.4	0.00572	1.17243	24200	0.802	13	380	0.977	0.225	32.4	12.9	22.1	23100	19.9	20400	0.0611	43	0.0425	0.602	66.8
D044S	2010-10-17	28.7449	-88.3742	1492.95	1.09992	10751.2	9.25764	18.3333	2.42284	11.3953	0.836879	7	1760625	14.3812	5.53228	0.480598	1.61704	0.246979	74.1	2	0.465	0.5	1.5	51	47.5	98.5	1358.12	296	26100	0.788	10.7	1650	0.84	0.181	32.8	11.1	26	23000	16.3	19700	0.0167	38.4	0.0228	0.509	74.3
D046S	2010-10-15	28.0754	-87.7148	1458	97.3021	9245.17	9.13068	27	2.97884	19.761	0.90419	5	744993	13.5211	46.1081	0.195334	1.21572	0.121368	70.4	3.14	1.0195	0.5	2.6	48.4	49	97.4	2.66358	1.69203	28550	0.476	6.11	303	1.14	0.3865	34.45	11	26.15	26950	21.9	2720	0.04595	39.55	0.07665	0.3615	73.3
D050S	2010-10-10	28.7924	-88.3485	1432	6.25544	10709.3	9.26305	22.6667	2.70833	15.042	0.868866	8	6658217	15.7114	15.2425	0.267109	1.30618	0.128452	70.85	2.005	2.445	0.5	2.1	40.9	57	97.9	161.828	27.367	24950	0.3835	12.05	287	1.185	0.29	30.7	11.55	23.9	27150	23.6	8570	0.0404	38.55	0.0542	0.4425	65.6
D053S	2010-10-10	27.6512	-89.282	1409.38	150.332	4392.5	8.37564	22.3333	2.9385	19.1043	0.948293	9	632613	13.3576	2.33641	0.79854	2.22229	0.363431	63.8	2.99	1.54	0.5	11	33.9	55	88.9	2.59477	1.37459	24100	0.281	11.8	624	0.918	0.425	28.1	11.1	28.5	23600	25.6	3020	0.121	36.8	0.186	0.607	66.7
D055S	2010-10-13	28.4157	-88.7256	1376	50.1477	7990.17	8.96687	24	2.91409	18.6642	0.918744	7	2229928	14.6175	5.90305	0.51877	1.67996	0.266595	66.4	1.38	1.13	0.5	1	44.1	55	99.1	46.4372	8.30946	29400	0.602	21.8	379	1.39	0.196	37.6	11.4	20.5	29000	27	11500	0.0678	33.8	0.0749	0.533	75.4
D057S	2010-10-07	28.5493	-88.6776	1364	36.9608	10081.8	9.20026	21.3333	2.44245	11.644	0.801854	7	3868913	15.1685	13.0462	0.299589	1.3493	0.153958	60.6	1.71	1.46	0.5	1.6	39.4	59	98.4	28	2.76944	28600	1.85	37.8	265	1.49	0.692	33.8	10.1	21.5	32600	33.7	7720	0.0356	34.7	0.0954	1.48	78.1
D062S	2010-10-10	28.2656	-88.9233	1303.41	75.6273	7488.17	8.87631	23	2.8367	17.1461	0.906044	8	1276169	14.0594	6.09375	0.548594	1.73082	0.263818	67.55	2.135	0.81	0.5	1.1	34.9	64	98.9	22.3873	3.73703	30550	0.769	24.6	340.5	1.25	0.2125	38.75	14.9	25.55	33800	27	15900	0.0679	40.3	0.0394	0.5255	79.2
D064S	2010-10-11	27.3614	-90.5688	1200.17	264.91	5605.67	8.59943	26.3333	3.02087	20.5264	0.926745	8	869579	13.6758	3.49663	0.69701	2.00774	0.335191	69.3	1.89	2.1	0.5	6.9	21.1	72	93.1	47.8738	2.73703	28600	0.323	14.8	1190	1.17	0.422	34	13.7	33.1	27800	28.1	4530	0.11	48.8	0.161	0.824	76.9
D067S	2010-10-13	29.1393	-87.3649	1162	107.251	6651.5	8.79814	25.6667	2.92037	18.5916	0.900665	10	1689914	14.3402	5.92349	0.587557	1.79959	0.255173	74.3	3.11	0.92	0.5	4			96	0.00702	2.08811	30800	0.764	16.2	303	1.41	0.214	37.8	24.6	24.2	26600	29.9	17000	0.0493	64.3	0.0607	0.735	74.8
D068S	2010-10-19	28.7109	-88.7483	1172	37.4739	18155.7	9.80263	32	2.8527	17.5984	0.823507	11	3678245	15.1179	3.98174	0.668708	1.95171	0.278873	72.1	2.95	1.45	0.5	1.6	43.3	55	98.3	111.643	13.4443	16300	0.445	16.3	349	1.13	0.165	21.5	6.66	10.8	17000	27.1	5360	0.062	20.7	0.0564	0.379	45
D069S	2010-10-15	29.0406	-88.0704	1114	44.2133	14850.8	9.59143	36	3.18114	24.241	0.888852	9	3415604	15.0439	2.20889	0.73755	2.09081	0.335673	69.1	2.91	0.884	0.5	4.5			95.4	9.34152	2.70622	31500	0.289	5.46	518	1.08	0.27	38	11.1	25.1	28000	22.2	1870	0.058	38.7	0.0897	0.319	78.6
D070S	2010-10-15	28.9496	-88.1704	1076.5	30.2262	8073.83	8.99088	28	3.08127	21.7965	0.924696	11	2337679	14.6647	4.74231	0.605887	1.83288	0.252674	70	1.85	0.783	0.5	4.2	49.1	46.5	95.6	15.7612	3.78865	27300	0.309	10.3	385	1.06	0.121	32.9	10.4	21.5	26000	21.2	2410	0.0629	33.2	0.0513	0.392	68.5
D071S	2010-10-15	29.1388	-87.848	1089	67.2494	10291	9.23816	28.3333	2.99863	20.3457	0.898866	10	1755153	14.3781	6.42699	0.589225	1.80259	0.255897	74.6	2.96	1.33	0.5	3.2	52.8	44	96.8	0.00655	1.86081	28300	0.396	12.4	926	1.18	0.219	36.3	12.3	23.4	25500	28.4	6590	0.032	38.9	0.141	0.407	70.2
D072S	2010-10-07	28.6135	-88.8574	1085	49.9751	12675.5	9.42337	29.3333	2.95958	19.3406	0.876411	8	1331307	14.1017	7.35054	0.512406	1.6693	0.246415	60.1	2.43	2.23	0.5	2.1	45.8	52	97.8	37	4.89444	26300	0.377	15.7	392	1.23	0.265	33.6	9.7	19.7	30800	27.5	1090	0.0541	28.5	0.103	0.444	66.6
D077S	2010-10-11	28.9697	-88.3137	1005	26.1681	8910.5	9.07991	24.3333	2.8297	17.254	0.894871	10	1906677	14.4609	11.5657	0.443044	1.55744	0.192412	67.5	3.38	2.84	0.5	1.3	33.7	65	98.7	20.0571	5.45811	30200	0.26	7.64	398	1.33	0.355	36.7	11.2	26.5	30200	27.7	1030	0.0578	38.1	0.0705	0.351	71.7
D084S	2010-10-10	28.8417	-88.492	931	16.8261	11169.5	9.30245	29.5	2.97252	19.5442	0.879664	10	2365458	14.6765	4.18662	0.610266	1.84092	0.265035	72.5	0.813	1.82	0.5	2.1	37.2	60.5	97.7	59.0317	7.89514	23100	0.239	12	535	1.18	0.225	30	9.75	19.3	25100	25.2	2340	0.0375	26.4	0.0727	0.219	53.2
D085S	2010-10-10	28.8629	-88.5346	841.5	21.4971	14850.8	9.59692	32	3.00837	20.2958	0.869253	9	2283383	14.6412	6.81204	0.498158	1.64569	0.226721	71.2	2.07	2.06	0.5	1.8	36.1	62	98.1	53.6913	10.5724	22900	0.21	7.17	413	1.08	0.284	28	8.66	19	24000	21.4	1130	0.0296	26	0.0663	0.199	54.1
D089S	2010-10-13	29.2221	-87.2069	793	125.052	5563.83	8.57768	25.3333	3.06492	21.4962	0.95066	10	1181887	13.9826	3.79262	0.675491	1.965	0.293362	75.6	4.32	1.16	0.5	2	40	58	98	0.0066	1.28757	10900	0.289	5.4	97.4	0.797	0.152	13.8	4.39	8.23	9610	15.5	1220	0.0111	15.1	0.025	0.291	25.5
D090S	2010-10-10	28.8421	-88.6805	759.667	32.7931	16900.7	9.71894	26	2.34888	11.3683	0.721677	12	2678187	14.8007	10.5428	0.43711	1.54823	0.175906	75.8	2.49	0.6	0.5	1.6	43.4	55	98.4	0.00596	10.6943	28300	0.248	11.7	496	1.56	0.199	32.4	10.3	21.6	28600	26.8	1930	0.035	29.8	0.0645	0.363	63.4
D094S	2010-10-13	29.3352	-87.0464	668	144.571	7906.5	8.9713	24.6667	2.91861	18.9428	0.91209	10	848114	13.6508	3.75303	0.660327	1.93543	0.286776	72.1	2.57	2.8	0.5	4.5	43.5	52	95.5	0.00695	0.960541	22500	0.315	7.12	184	1.23	0.179	27.5	8.96	17.1	18400	23.5	2960	0.0439	29.5	0.0384	0.362	48.9
D100S	2010-10-09	28.5845	-89.1156	464	75.233	7341.75	8.90114	26.5	2.86888	18.0297	0.87544	14	4122295	15.2319	5.7532	0.587339	1.79919	0.222556	68.8	2.98	1.62	0.5	0.9	36.1	63	99.1	51.0175	8.6573	27300	0.0952	15.9	373	1.25	0.22	32.6	9.86	18.8	30100	22.2	1240	0.0462	25.4	0.0425	0.328	60
D101SW	2010-10-15	29.1569	-88.1433	460	51.2402	7530	8.85739	15.6667	2.26723	9.95563	0.82869	6	4134501	15.2349	6.39104	0.533447	1.7048	0.297722	73	3.84	2.08	0.5	4.7	54.2	41	95.2	17.8976	3.91081	25000	0.36	6.23	456	0.997	0.196	35.2	8	19	21400	21	741	0.027	25.9	0.044	0.209	53.2
D107SW	2010-10-13	29.4874	-86.748	326	178.032	5020	8.51756	19.3333	2.68633	15.0202	0.910446	10	1115385	13.9247	4.90367	0.62113	1.86103	0.269753	64.3	1.78	0.292	0.5	13.8	64.7	21.5	86.2	0.00639	0.438378	16200	0.264	5.48	78.5	0.968	0.187	22.7	5.71	13.3	12400	16.4	1460	0.0381	18.2	0.0332	0.286	28.7
FF003	2010-10-09	28.874	-88.7569	492.93	41.02	15844.4	9.18882	20.5	1.96857	10.7892	0.597637	10	3627316	15.104	3.25528	0.740306	2.09658	0.321511	64.7	3.12	1.96	0.5	1.4	64.1	34.5	98.6	40.0878	5.24027	32700	0.339	21.5	580	1.21	0.176	42	12.5	22.8	35300	27.7	2340	0.0357	33.9	0.0416	0.39	75.8
FF005	2010-10-02	28.807	-88.561	1003.1	20.5139	12424.5	9.39243	29.6667	2.93634	19.4006	0.875249	11	2290959	14.6445	6.92399	0.503667	1.65478	0.210046	71	3.15	0.952	0.5	1.9	33	65	98	168.874	24.9927	27700	0.392	10.2	405	1.41	0.42	33.3	9.73	22	27700	29.2	2650	0.0411	32.2	0.123	0.333	68.6
FF010	2010-10-02	28.668	-88.43	1355.75	9.97891	12675.5	9.44441	26	2.74252	15.5715	0.842107	7	2277069	14.6384	11.3866	0.348094	1.41637	0.178885	69.7	2.04	0.764	0.5	1.8	33.2	65	98.2	334.903	60.1162	26700	0.865	23.2	315	1.86	0.485	35.9	13	24.3	27100	37.8	26000	0.097	46.5	0.045	0.85	72.7
FF011	2010-10-08	28.511	-88.5299	1638.95	29.8472	7948.33	8.96055	22.3333	2.80146	16.5546	0.905869	10	1300581	14.0783	3.61385	0.681334	1.97651	0.2959	69.3	2.1	1.06	0.5	4.3	37.7	58	95.7	13.7643	3.56108	34700	0.425	20.5	362	1.35	0.237	42.3	13.1	27.5	33900	29.1	12600	0.0662	41.8	0.0558	0.51	87.4
FF013	2010-10-10	28.2049	-89.056	1213.39	89.7748	7195.33	8.8513	24.3333	2.83464	17.479	0.891117	10	2254340	14.6284	7.05538	0.50308	1.65381	0.218485	69.9	0.991	2.04	0.5	1.8	51.2	47	98.2			32900	1.1	26	1640	1.28	0.476	42	15.3	29.4	34500	31.7	26500	0.0788	51.5	0.0749	0.863	91.8
FFC1	2010-09-16	28.0596	-90.2491	325	199.27	5898.5	8.67672	21.3333	2.77359	16.0835	0.906327	8	3050262	14.9307	6.46602	0.606764	1.83449	0.291792	71.6	2.63	2.49	0.5	1.3	37.6	61	98.6			37100	0.369	16.6	1940	1.26	0.141	45.8	11.9	13.6	32200	24.5	4430	0.0546	33.5	0.0467	0.339	96.1
FFC4	2010-09-19	27.4604	-89.7795	1456	198.351	4769	8.45421	20.3333	2.67495	14.715	0.892245	6	637243	13.3649	4.54135	0.614682	1.84907	0.34306	64.9	2.62	2.62	0.5	4.6	29.3	66	95.3	2.0899	2.29081	29700	0.412	9.32	468	0.935	0.234	34.6	10.1	20.8	23200	20.4	2160	0.0556	32.2	0.0838	0.528	79.8
FFC7	2010-09-19	27.733	-89.977	1015.24	193.406	4183.33	8.31604	19.3333	2.53576	13.4262	0.860591	10	905356	13.7161	2.79963	0.777594	2.17623	0.337705	71.2	2.74	2.18	0.5	4.4	48.5	47	95.5	6.75764	3.27568	33400	0.517	10.8	644	1.09	0.299	37.8	10.3	18.1	26100	23.4	3600	0.0659	36.1	0.13	0.635	84.4
FFMT1	2010-10-13	28.5355	-89.8217	232.581	144.093	3263	8.09071	11	2.07536	7.96741	0.865492	5	356923	12.7853	9.22785	0.532411	1.70303	0.330806	60	1.4	0.959	0.5	1.1	37.4	61.5	98.9	12.8549	5.33162	33800	0.375	28.4	440	1.78	0.223	43	12.7	20.9	35500	35.6	4220	0.0712	33.3	0.0737	0.469	83.4
FFMT2	2010-10-13	28.4479	-89.6719	683.68	131.726	13135.7	9.44704	33	3.00228	20.5454	0.859267	8	3507360	15.0704	9.40382	0.429668	1.53675	0.206626	62.3	1.73	1.38	0.5	7.6	29.4	63	92.4	64.5239	7.92865	23500	0.407	22.7	364	1.63	0.179	30.2	8.9	15.5	24500	35.1	4480	0.0585	24.3	0.0726	0.425	60.4
FFMT3	2010-09-21	28.2187	-89.4917	1002	124.362	7864.67	8.95086	30.3333	3.05593	21.2622	0.897513	10	1573745	14.269	5.55515	0.595409	1.81377	0.258583	72.5	2.32	1.41	0.5	0.7	17.2	82	99.2	11.0904	3.32432	34700	0.854	15.1	986	1.2	0.198	41.4	11	16.3	28800	24.9	8710	0.0596	34.3	0.0913	0.542	90.5
FFMT4	2010-09-21	27.8283	-89.1648	1405	127.701	4183.33	8.33542	14.6667	2.31229	10.1775	0.863404	8	719318	13.4861	7.64062	0.515779	1.67494	0.248037	70.1	2.38	1.82	0.5	4.6	27.3	68	95.3	0.00522	1.26351	31700	0.325	11	442	1.03	0.215	35.6	10.1	19.5	26700	18	2260	0.121	34.7	0.0743	0.427	82.1
FFMT5	2010-09-20	27.3363	-88.6593	2259	158.007	1213.17	7.09725	8	2.01954	7.53907	0.971195	6	345980	12.7541	2.06489	0.748635	2.11411	0.417821	51.2	1.39	1.24	0.5	2.4	33.5	64	97.5	0.00423	1.52946	34400	0.448	11.7	154	1.27	0.176	41.6	11.2	21	31400	17.6	802	0.0335	30	0.0676	0.329	90.6
FFMT6	2010-09-20	26.9997	-87.9967	2767	196.05	1422.33	7.25991	9.33333	2.17835	8.92565	0.978683	5	220131	12.302	4.43158	0.554996	1.74193	0.344838	53.5	1.35	1.3	0.5	30.5	20.9	48.5	69.4	0.0044	0.677297	20000	0.269	12.9	126	0.642	0.13	24.9	8.23	18.5	19000	10.9	987	0.0672	24.4	0.0213	0.261	64
LBNL1	2010-10-01	28.732	-88.3768	1577.64	1.25689	8659.5	9.05025	14	1.87365	6.60239	0.715544	5	8654967	15.9736	77.7154	0.0989654	1.10403	0.0614907	66.7	2.51	0.61	0.5	2.7	47.2	50	97.2	2108.2	143.344	26800	0.918	17.9	4110	1.37	0.407	34.8	11.6	25.2	26300	32	18100	0.0456	40.2	0.0846	0.859	70.1
LBNL10	2010-10-19	28.4156	-88.7043	1402.39	48.7187	17193.5	9.75234	30	2.68291	14.6275	0.788812	9	2090610	14.553	4.92298	0.582615	1.79071	0.265159	67.7	2.26	0.453	0.5	1.1	49.9	49	98.9			32200	0.404	17.7	301	1.22	0.164	38.9	12.3	24.7	29900	25.3	9960	0.0359	36.9	0.0512	0.413	84.1
LBNL11	2010-10-08	28.3452	-88.7785	1437.72	59.3867	10625.7	9.25757	30	2.95673	19.4218	0.872733	9	842221	13.6438	2.62477	0.701509	2.01679	0.31927	61.2	1.77	0.888	0.5	1	40	59	99	10.5833	2.82541	35900	0.543	23.9	349	1.23	0.229	43.5	16.7	27.7	35000	23	7280	0.0543	45.4	0.0299	0.628	89.8
LBNL13	2010-10-19	28.4471	-88.7593	1327.84	50.2127	12801	9.41213	24.5	2.79056	16.3084	0.872599	10	2187838	14.5984	2.82366	0.757274	2.13245	0.32888	64.6	1.58	0.524	0.5	1	48.5	50.5	99			28200	0.222	10.6	314	0.931	0.118	36.1	9.06	19.1	27600	18.3	2670	0.0474	27.4	0.0446	0.274	68.7
LBNL14	2010-10-19	28.7302	-88.417	1535	5.05899	13867.8	9.53368	28	2.79096	16.78	0.840165	9	3901322	15.1768	6.16381	0.459909	1.58393	0.209314	72.2	2.79	0.738	0.5	1.7	58.8	39.5	98.3	180.496	28.4014	30600	0.846	14.4	553	1.18	0.246	39.2	12.1	24.8	30200	24	17800	0.0465	42.3	0.0506	0.615	83
LBNL17	2010-09-27	28.6971	-88.3849	1595	4.90696	15227.3	9.62689	34.3333	2.91016	18.5091	0.82406	7	2397446	14.6899	5.6228	0.490065	1.63242	0.251844	71.5	2.41	1.18	0.5	3.7	40.9	55	95.9	77.8221	6.66459	32200	1.8	19.7	395	1.95	0.228	38.2	15.1	25.6	30100	32.5	23600	0.0707	47.1	0.0706	1.06	81.1
LBNL3	2010-09-22	28.7052	-88.4017	1585	5.04652	6484.17	8.68449	13.6667	2.21477	9.26166	0.854551	9	3469479	15.0595	16.0919	0.269769	1.30966	0.122777	71.4	2.42	1.37	0.5	1.9	24	74	98	44.6345	9.50784	39300	1.27	14.4	702	1.32	0.25	47.6	12.7	22.8	31700	24.1	16900	0.0575	41.4	0.0593	0.667	97.5
LBNL4	2010-10-19	28.6881	-88.4184	1422.23	7.55388	11085.8	9.24725	25.3333	2.74941	16.2323	0.858175	7	2814137	14.8502	1.39774	0.765573	2.15023	0.393427	70.4	2.54	0.983	0.5	2.1	55.9	42	97.9	183.286	20.1178	32600	0.818	12.4	439	1.22	0.192	38.6	10.9	24.6	28800	25.6	10100	0.0381	40.1	0.0419	0.427	84.5
LBNL5	2010-09-28	28.6725	-88.4359	1350	9.98037	11587.8	9.34882	25.3333	2.82301	16.8399	0.873497	7	2932831	14.8915	19.4792	0.268171	1.30757	0.137812	69.4	3.07	1.26	0.5	1.6	20.3	78	98.3	358.203	50.8989	34800	1.44	19.9	394	2.16	0.16	39.8	13.1	27.9	33300	36.7	12300	0.0371	45.5	0.0386	0.735	85.2
LBNL7	2010-10-02	28.6392	-88.4713	1577	15.0423	8617.67	9.04169	21.6667	2.61177	13.8075	0.848862	7	2890320	14.8769	8.81042	0.403188	1.49659	0.207198	70.9	2.03	1.17	0.5	2.3	32.7	65	97.7	65.0186	9.02405	29000	0.797	24.6	863	1.51	0.356	40.1	15	27.4	29500	37.9	31700	0.0348	51.7	0.0505	0.6	78.5
LBNL8	2010-10-19	28.5752	-88.5378	1577.91	24.6654	9370.67	9.14251	25.3333	2.731	15.3838	0.84672	10	3258187	14.9967	3.69415	0.601614	1.82506	0.261278	72.2	1.91	0.55	0.5	3			96.9			30900	0.735	15.5	405	1.15	0.248	37	12.3	26	26400	20.3	16100	0.0396	42.5	0.0329	0.664	81.7
LBNL9	2010-10-19	28.5141	-88.6006	1515.83	33.8019	7781	8.87842	15	2.1336	9.25088	0.824042	6	2760683	14.831	0.995977	0.94739	2.57897	0.528748	65.5	1.81	0.581	0.5	1.4	58.6	40	98.6			27400	0.301	13.9	317	1.11	0.214	36.1	9.68	18.9	27600	23.4	6540	0.0452	28.4	0.07	0.474	69.6
M004S	2010-10-12	29.6037	-87.2205	260	147.044	5020	8.47425	22.5	2.88162	17.8525	0.931028	7	508868	13.1399	13.85	0.350452	1.41971	0.180097	62.8	2.46	2.32	0.5	24	45	31	76	0.00512	0.911081	19900	0.166	4.3	76	1.06	0.221	30.3	5.09	14.1	16900	15.9	295	0.0282	18.6	0.0309	0.203	35.1
M008S	2010-10-10	28.8519	-89.0242	220	65.4811	36395	10.4906	27	2.53005	12.5568	0.767825	8	4967041	15.4183	10.135	0.441742	1.55541	0.212433	70.2	1.6	0.54	0.5	1.4	52.6	46	98.6	61.3632	6.5027	32100	0.157	19.3	229	1.28	0.214	37.4	11.1	20.3	33200	20.5	4040	0.0292	27.4	0.0706	0.274	71
M009SW	2010-10-12	29.2769	-87.9127	210	74.2655	18741.3	9.8137	31.6667	2.67918	14.6871	0.783473	11	1678970	14.3337	3.51675	0.7668	2.15287	0.31978	66.1	3.48	2.15	0.5	14.4	59.6	26	85.6	9.36459	1.38189	21500	0.281	5.97	398	1.27	0.191	29.2	5.38	14.7	18000	25.3	464	0.0262	19.1	0.045	0.411	44.5
M011S	2010-10-11	28.0004	-88.8	211	92.1715	16315	9.67816	19.6667	2.35712	10.9735	0.805294	11	4581917	15.3376	7.3388	0.464536	1.59128	0.193727	72.6	2	0.541	0.5	1.2	42.8	56	98.8	59.1844	5.86946	24800	0.108	21.4	248	1.32	0.0675	32.3	10.5	17.5	30400	23.8	1730	0.036	25.2	0.0409	0.309	58.1
M012S	2010-10-12	29.3535	-87.627	260	99.1552	6024	8.69688	24	2.96041	19.4894	0.933544								54.9	2.355	1.1085	0.5	46.9	31.6	21.5	53.1	8.31471	0.795811	13800	0.2125	5.55	97.5	0.9645	0.1445	22.1	3.49	10.01	14000	15.9	407	0.01985	12.85	0.0327	0.2385	27.2
M013SW	2010-10-12	29.7739	-86.9129	187	182.01	7195.33	8.74484	21	2.65854	14.8211	0.895554	11	1002584	13.8181	5.7003	0.666714	1.94783	0.278041	59.3	2.34	2.19	0.5	14.9	62.1	23	85.1	0.0043	0.746216	13900	0.155	2.73	39.6	0.636	0.0646	23.8	3.58	10.9	12800	8.1	407	0.0119	14	0.0148	0.173	21.9
M019S	2010-10-12	29.4889	-87.4237	161.5	123.83	9161.5	9.10327	25.6667	2.93964	19.3192	0.90746	14	1453368	14.1894	8.81065	0.538436	1.71333	0.204026	61	2.96	2.09	0.5	21	54	25	79	0.00493	0.827297	14100	0.118	4.06	47.6	0.652	0.122	21.9	2.89	11.1	10500	9.98	494	0.0115	12.9	0.0174	0.17	25.5
M022SW	2010-10-12	29.9175	-86.8263	126	198.618	14809	9.60188	30	2.96786	19.7295	0.872791	9	1621728	14.299	4.768	0.748188	2.11317	0.340515	57.5	2.35	0.287	0.5	8.2	76.8	15	91.8	0.00479	0.504324	12400	0.129	3.02	29.2	0.674	0.0962	21.8	2.3	9.84	7700	8.84	374	0.013	10.9	0.0267	0.156	17.7
M023SW	2010-10-12	29.955	-87.0282	124	187.26	19452.5	9.83846	31.6667	2.78107	16.3139	0.808837	9	1716851	14.356	4.64275	0.718106	2.05055	0.326824	47	1.6	0.626	0.5	33	59	8	67	0.00432	0.530541	10700	0.108	4.36	28	0.502	0.0867	21.8	2.61	8.02	10400	6.97	169	0.009	9.8	0.0218	0.148	16.1
M026SW	2010-10-13	29.8787	-86.6163	112	211.835	9538	9.16314	28	3.10352	22.2763	0.931372	7	1759362	14.3805	10.4114	0.515553	1.67456	0.264942	43.4	1.41	1.09	0.5	54.3	38.7	7	45.7	0.00376	0.248378	9050	0.091	3	44.1	0.575	0.112	19.5	2.23	7.58	10400	7.35	205	0.0164	8.53	0.0158	0.151	12.1
M034S	2010-10-12	29.4062	-87.9462	75	84.5725	16105.8	9.65486	23.3333	2.61612	13.7084	0.835863	14	1965182	14.4911	5.5861	0.747734	2.11221	0.283334	44.6	1.22	0.731	0.5	68.3	20.4	11	31.4	17.6035	1.01973	11700	0.15	6.76	256	0.727	0.0758	19.6	3.95	8.27	14500	14.6	295	0.0158	10.8	0.0144	0.227	24.3
NF006MOD	2010-10-01	28.7451	-88.3594	1517.29	1.00182	3890.5	8.26188	10	1.72239	6.09283	0.745689	6	3246402	14.9931	108.543	0.0893411	1.09345	0.0498622	71.8	2.58	1.13	0.5	5.8	54.1	40	94.1	3095.42	573.62	26900	0.963	21	789	1.64	0.329	34.1	10.5	24.1	26900	37.3	15200	0.0578	38.8	0.0522	0.633	70.2
NF008	2010-09-28	28.72	-88.3884	1585	2.97586	8408.5	9.0294	21	2.59631	13.4351	0.854939	8	4699769	15.363	14.4389	0.27362	1.31472	0.131583	70.9	1.95	1.63	0.5	3.7	45.6	50.5	96.1	102.545	10.0065	36000	1.97	25.3	1100	1.68	0.355	46	18.6	31.6	34700	29.5	53200	0.0889	69.9	0.079	1.58	107
NF009	2010-09-28	28.7382	-88.3974	1489	3.06463	7781	8.95326	20.3333	2.59064	13.4379	0.862078	5	4363049	15.2887	16.1346	0.256038	1.2918	0.159085	71.2	2.63	1.42	0.5	2.4	60.9	36.5	97.4	288.689	58.0673	34900	1.26	12.7	755	1.29	0.338	40.2	12.3	25.7	31400	24.4	15600	0.0718	43.6	0.0494	0.776	88
NF010	2010-09-26	28.7572	-88.3887	1439	3.05617	10625.7	9.25748	24.3333	2.84493	17.4339	0.893461	10	4778478	15.3796	25.9737	0.208827	1.23223	0.0906926	68.1	2.21	1.43	0.5	1.7	32.3	66	98.3	148.133	19.4773	39000	1.44	12.5	323	1.72	0.198	43.8	13	28.6	34300	31.9	7350	0.0674	44.3	0.0478	0.691	98.1
NF011	2010-09-26	28.7653	-88.3669	1449	3.00988	11713.3	9.31626	23.6667	2.74067	15.8874	0.871611	8	4312121	15.2769	28.4624	0.185016	1.20324	0.0889739	71.3	2.16	1.74	0.5	3.3	21.7	75	96.7	257.925	40.2086	39900	1.28	13.1	586	1.66	0.233	45	13.5	30.4	36000	29.6	13400	0.0805	48.6	0.0616	0.621	98
NF012	2010-09-26	28.7579	-88.3445	1520	3.03126	11211.3	9.31734	25.3333	2.78931	16.5859	0.864039	8	4975880	15.4201	33.858	0.156024	1.16885	0.0750316	71	2.61	1.15	0.5	2.1	24.2	73.5	97.7	64.2603	9.14081	37500	1.63	15.9	627	2.05	0.198	42.4	11.6	29.1	34500	33.4	10100	0.0557	43.2	0.0534	0.812	91.8
NF013	2010-09-27	28.7388	-88.3356	1567	2.96823	7781	8.93132	19.3333	2.5314	12.6419	0.855758	9	2337679	14.6647	8.25085	0.448448	1.56588	0.204097	70.4	2.92	0.928	0.5	1.5	38.5	60	98.5	185.182	48.6814	31400	1.63	19.4	490	1.76	0.172	36.8	12.1	25	27500	32.4	19200	0.0746	43.8	0.0459	0.827	77.7
NF014	2010-09-27	28.7196	-88.3447	1579	2.92552	10332.8	9.22402	24.3333	2.8165	16.8617	0.885725	9	2579275	14.763	5.84852	0.530154	1.69919	0.241283	73.2	2.93	1.66	0.5	2	39.9	58	97.9	128.207	22.1805	38300	2.09	26.6	666	1.87	0.289	45.6	16	31.4	33700	33.1	32800	0.0768	62.2	0.0414	1.53	99.6
S012S	2010-10-11	29.2533	-88.6907	65	65.2782	36311.3	10.482	22.6667	2.11268	8.30167	0.677574	7	3025850	14.9227	11.5134	0.603847	1.82914	0.310316	61.9	1.82	0.799	0.5	1.6	65.3	33	98.3	35.736	8.19054	18200	0.117	9.81	224	1	0.0746	24.9	7.81	13.3	22400	18.4	825	0.0343	19.5	0.0542	0.298	39.7
S01S	2010-10-22	29.0268	-88.9121	106	62.1366	22903.8	10.0292	15.5	2.21514	9.2696	0.808626	9	5091206	15.443	15.837	0.488886	1.6305	0.222502	60.9	2.33	1.49	0.5	1	48	51	99	66	5.7	24200	0.183	22.9	157	1.7	0.135	30.2	7.8	13.8	24500	24.7	819	0.008	20.2	0.0664	0.315	57.5
S02SW	2010-10-11	29.1271	-88.3889	98	43.166	21460.5	9.94655	28.6667	2.74643	15.6017	0.819383	7	2123020	14.5684	8.00195	0.672069	1.95828	0.345375	31.2	0.403	0.206	0.5	81.4	12.6	6	18.6	10.5887	0.663784	3950	0.0815	4.12	296	0.516	0.0455	8.98	2.6	2.44	8680	11	128	0.0041	4.64	0.0139	0.122	9.41

## Sheet: 2018_Scores
Station	SampleDate	Latitude	Longitude	Depth	Distance	Mac_nm2	Mac_N1	Mac_J	Mei_nm2	NC	Mei_N1	Mei_J	Porosity	Carbon	TOC	Mud	TPH	PAH44	Al	Ba	Cr	Hg	V	Factor1	Factor2	Factor3
0.00	2010-09-28	28.7379	-88.3865	1367	0.334332	-0.0569125	-0.155181	0.13598	0.978009	-0.202188	-0.562169	-0.0913667	0.309346	-0.453784	0.279985	0.310071	0.526665	0.219131	0.686335	1.22501	0.606936	1.21051	0.611057	3.84618	2.44225	-0.157345
1.01	2010-09-28	28.7391	-88.4683	734.95	7.67498	0.670285	0.561119	0.123571	1.27108	0.538515	-1.11283	-0.818163	0.219364	0.0307273	0.632373	0.319801	-0.324388	-0.0487438	0.809738	-0.393281	0.691947	0.296274	0.700525	2.79607	1.75483	2.52705
1.02	2010-09-28	28.74	-88.5706	1129	17.668	0.849042	1.25579	0.33227	-0.835441	-0.367459	0.922136	0.728551	0.421961	0.486176	0.771742	0.280764	-0.2884	0.533964	0.966358	0.515752	1.03968	0.153258	0.849959	3.93459	-1.93085	-0.433868
1.03	2010-09-28	28.7409	-88.6731	1025	27.6796	0.409293	2.15237	0.736894	0.629628	-0.291218	-0.0415783	-0.311476	0.327228	0.338684	-0.379779	0.275862	0.209111	-0.621971	0.711448	0.278858	0.673221	0.326206	0.591633	2.75927	-1.31538	1.42065
1.20	2010-09-24	29.1547	-89.9024	32.1	154.499	-0.883385	-2.09465	-1.22278	0.0269388	4.50931	-1.33265	-1.26482	-0.435713	-0.11125	0.458081	0.266043	-0.0473247	-0.376087	0.30925	-0.539563	0.118052	-0.521113	-0.0190764	-0.585822	7.10152	1.33129
2.21	2010-10-01	28.7846	-88.4537	1367	8.04482	1.08118	0.325571	-0.0376298	1.55396	0.667544	-1.06954	-1.32262	0.12231	0.413383	-0.501318	0.275862	-0.363258	-0.411266	0.241235	-0.445715	0.256835	0.606678	0.424193	1.30926	2.15749	3.40029
2.22	2010-10-01	28.831	-88.5414	956	17.9887	-0.256433	0.197506	0.511769	0.184243	-0.287924	-0.0610424	-0.226265	0.0672221	0.83376	0.279985	0.334359	-0.363258	-0.685877	0.973967	-0.140932	1.06515	0.174909	0.992802	3.50544	-0.758533	0.188215
2.23	2010-10-01	28.8754	-88.6248	630	27.4831	1.2989	0.70493	-0.158796	1.20755	-0.299137	0.702023	0.167629	0.291427	0.731972	-0.270686	0.226568	-0.324388	-0.614763	0.394372	0.0120717	0.380563	-0.869149	0.171716	0.542553	-1.26174	2.36811
2.24	2010-09-30	28.9236	-88.7173	408	37.9639	-0.0982715	-1.09247	-0.684215	1.6942	-0.351971	0.260961	0.3525	0.0364611	1.00145	-0.361166	0.216648	-0.363258	-0.666905	0.0897656	0.472855	0.161301	0.309638	0.00965707	0.904736	0.735854	0.832527
2.27	2010-10-07	29.016	-88.8934	76	57.9467	0.622381	-1.7091	-1.04684	1.17406	0.181702	0.207857	0.138052	-0.471644	0.547126	0.358317	0.314939	0.479085	0.260284	0.299633	-0.833642	0.308882	-0.0340116	0.14491	0.456797	2.3076	1.23491
3.31	2010-10-01	28.8231	-88.4005	976	9.389	0.457767	2.39826	0.5998	0.280721	-1.16659	1.22119	1.16824	0.00558722	0.567157	0.458081	-0.101403	0.156561	-0.255904	-0.298622	-0.314609	-0.598297	-0.279537	-0.242592	-0.923767	-5.21716	0.492101
3.32	2010-10-01	28.9138	-88.4378	854	19.9496	0.685948	0.934806	0.571499	-0.954141	-0.72175	1.13843	1.10269	0.255472	0.496425	0.862692	0.256205	-0.324388	-0.452823	0.30925	0.0935414	0.256835	-0.116409	0.185006	1.34259	-4.20192	-0.752632
3.33	2010-10-02	28.9926	-88.4693	710	29.1752	1.40286	-1.92048	-3.55761	0.55274	2.38651	-1.84918	-1.94818	0.327228	1.119	0.332555	0.246346	-0.324388	-0.625604	0.981555	0.593905	1.36588	0.675919	0.652147	3.94902	8.85323	3.76808
3.34	2010-10-02	29.0779	-88.5038	371	39.1854	-0.0165696	-1.03277	-0.691302	1.0011	0.758449	-1.07221	-0.92161	-0.131619	2.03919	1.30261	0.314939	-0.409946	-0.695902	0.0689456	0.15514	0.288149	-0.13761	-0.103699	1.66365	2.70978	2.45109
3.35	2010-10-02	29.1628	-88.5384	178	49.1659	1.99656	-0.82306	-1.39801	0.102299	-0.226414	0.646527	0.695336	-0.412928	0.567157	0.0392095	0.19176	-0.363258	-0.692544	-0.00514924	0.198065	0.172036	-0.265747	-0.254546	-0.806961	-0.466808	1.3024
4.44	2010-10-05	28.8281	-88.3569	755	10.3982	0.762095	1.2631	0.229878	-0.292596	-0.909291	0.790829	1.06522	0.309346	1.35569	1.51147	0.166744	0.506842	0.00111134	0.2215	0.488794	0.150535	0.0563152	0.275986	2.56911	-2.64419	0.199724
4.45	2010-10-05	28.9182	-88.3536	755	20.1819	0.999538	2.28721	0.451512	0.313093	0.531367	-0.820801	-1.0805	0.213331	1.00145	1.64802	0.251278	0.464588	0.580446	0.512993	-0.0468969	0.490524	0.0942199	0.406171	3.31167	0.955994	3.01683
4.46	2010-10-02	29.0148	-88.3482	755	30.8484	0.600633	0.231626	-0.0602832	0.678075	-0.0827207	-0.0741671	-0.338966	0.486477	1.53896	1.40984	0.23152	-0.2884	-0.41038	0.0793747	-0.420911	0.0411537	0.368583	-0.033576	1.95514	-0.610723	2.06781
4.47	2010-10-02	29.0978	-88.3415	437	40.0556	0.433709	-0.978208	-0.557931	0.563582	0.745334	-0.965184	-0.614673	0.231417	1.67078	1.3183	0.211681	-0.363258	-0.673388	-0.33452	-0.135622	-0.175833	-0.0583382	-0.47204	0.469648	1.73211	2.32359
4.48	2010-10-02	29.1882	-88.3353	221	50.0835	1.1764	-1.16115	-0.766432	1.28931	0.357261	-0.498594	-0.523897	0.365842	1.0734	0.402594	0.206709	-0.306061	-0.601156	0.161457	0.170959	0.445927	-0.0892151	-0.139561	1.21216	2.28632	2.68238
ALTFF012	2010-10-08	28.2973	-88.6363	1738.23	54.5684	0.157217	-0.107846	-0.226233	-2.33011	-1.62697	2.05453	2.10004	0.410177	-0.570306	0.75094	0.238939	-0.473256	-0.671932	0.579241	1.10841	0.475717	0.742601	0.550878	2.45597	-5.15329	-4.39533
ALTNF001	2010-10-01	28.7348	-88.3705	1552.65	1.92876	-1.48932	-1.9105	-1.13297	0.961364	2.50457	-2.02048	-2.18288	-0.20107	0.148694	0.377416	0.266043	2.52521	2.94214	-0.346587	2.83042	-0.295254	0.578221	-0.109325	2.71547	13.495	0.334704
ALTNF015	2010-09-27	28.7099	-88.3664	1607	3.9345	0.409293	-0.0887732	-0.092891	0.0401898	-0.334165	-0.121795	-0.0114013	0.562091	0.526954	0.279985	0.23152	2.11145	2.57313	0.761018	0.823047	0.802396	1.2857	0.68986	5.35063	4.67416	-0.378094
D002S	2010-10-18	28.5571	-87.7607	2389	64.7153	-1.74237	-0.775605	0.959858	-1.93021	-0.663305	0.665118	0.711318	0.51564	1.33289	0.0392095	0.256205	0.0302739	-0.856662	0.412947	-0.555412	0.256835	0.339351	0.518046	2.25085	-3.14757	-3.31277
D003S	2010-10-12	28.1251	-88.0718	2286	74.8131	-1.48932	0.127887	1.22795	-2.56345	-1.35664	1.5788	2.12084	-0.419431	0.506638	1.05076	0.353702	-1.29631	-0.820075	0.449736	-0.617135	0.118052	1.40383	0.480369	1.82803	-7.84431	-5.11316
D004S	2010-10-19	28.5809	-87.8857	2309	52.286	-1.2531	-0.368782	0.665444	-1.43223	-0.876743	1.41552	1.09915	0.67711	0.684477	-1.4561	0.285661	-0.44067	-0.810084	0.385039	0.118628	0.214673	-1.26058	0.468654	0.26979	-3.68972	-2.90701
D006S	2010-10-12	28.3431	-88.1397	2127	50.2262	-1.61098	-0.591152	0.611405	-1.21072	-0.981055	1.04528	1.28941	-0.36754	-0.0424662	0.901788	0.181769	-0.494628	-0.708768	0.530811	0.0143612	0.256835	1.01435	0.453927	1.84136	-3.93174	-4.01277
D007S	2010-10-12	28.0866	-88.517	2051.8	73.3602	-1.39441	-0.113705	0.901468	-1.35606	-0.635656	0.625029	0.91419	0.219364	-0.1303	0.761369	0.10617	-0.395322	-0.675228	-2.87004	-0.998233	-3.98419	0.778893	-2.15338	-7.39869	-6.10755	-2.40006
D008S	2010-10-12	27.8874	-88.6268	1606.3	97.1865	-1.33998	0.63008	1.26819	-1.59134	-1.05844	1.60853	1.05303	0.585221	0.183154	0.822794	0.0704822	-0.663083	-0.651745	0.539678	0.266424	0.288149	1.05664	0.494932	2.86046	-5.4809	-3.74223
D009S	2010-10-15	28.8332	-87.8683	1921	51.9698	-0.395941	0.591322	0.756902	-0.00894107	-0.287596	-0.169855	-0.322877	0.756699	0.665256	-0.481512	0.146637	-1.5668	-0.646547	-0.263171	0.252026	-0.54607	1.00305	-0.168265	0.563205	-2.36998	0.0703047
D010S	2010-10-18	28.5701	-88.3234	1883.55	19.8017	-0.627412	0.5831	0.778475	-0.245307	-0.496303	0.387041	0.292873	0.90254	0.381608	0.81269	0.256205	0.10552	-0.185949	-0.0922642	0.360273	-0.507368	-0.302757	0.00250659	1.06311	-1.92391	-0.669808
D012S	2010-10-18	28.6724	-88.2339	1819	16.9107	-0.184252	0.681127	0.527949	-0.156916	-0.849712	0.89867	0.710221	0.813091	0.333273	0.464149	0.241409	-0.0400199	-0.389084	0.370982	-0.0372303	0.0852874	0.413133	0.355884	2.19469	-2.97118	-0.828239
D013S	2010-10-12	27.6544	-88.6379	1766	122.634	-1.8362	-0.552254	0.938212	-2.9143	-0.346667	-0.0483669	0.890636	-0.616922	-0.934517	0.665433	-1.02139	-0.921994	0.0616329	-0.693432	-0.478516	-1.35259	0.947816	-0.385989	-3.28382	-3.98958	-4.99006
D014S	2010-10-09	28.5654	-88.4481	1759.94	20.0547	-0.0816027	-0.747625	-0.448834	-0.516027	-0.799009	0.914699	1.17547	0.492317	-1.31326	0.21221	0.319801	-0.379786	-0.654143	0.504042	0.540652	0.329502	1.31453	0.44801	2.06541	-1.858	-2.64549
D015S	2010-10-08	28.2938	-88.46	1575.51	49.8042	-0.627412	0.123613	0.597658	-1.03155	-0.462432	0.0769471	0.0218285	0	0	0	0	0	0	0	0	0	0	0	0.109667	-1.33439	-1.4829
D017S	2010-10-09	28.4734	-88.4783	1711.75	30.6771	-0.390928	-0.47674	-0.321623	-0.9566	-0.550151	0.510879	0.807807	0.327228	-1.10862	0.458081	0.216648	-0.186667	-0.449036	0.521916	-0.135622	0.587782	0.716223	0.494932	1.75389	-1.60552	-2.39391
D019S	2010-10-09	28.6727	-88.3685	1656.18	7.62216	0.33379	0.960196	0.469032	-0.224686	-0.805043	0.701771	0.742684	-0.341714	-0.934517	0.0986024	0.290553	0.306356	-0.152615	0.403675	-0.109477	0.500363	0.878736	0.477446	1.40424	-2.51973	-1.14791
D021S	2010-10-18	28.703	-88.361	1617.64	4.86647	0.23425	0.606133	0.272207	-0.0390105	-0.746997	0.478253	0.548442	0.768008	-0.968498	-0.795173	0.300322	0.424183	0.00338868	0.431401	1.0826	0.654401	-0.721786	0.616577	1.64969	-0.393493	-0.848129
D024S	2010-10-10	28.7746	-88.1675	1697	22.0567	-0.123596	0.380661	0.67751	-0.252832	-0.703888	0.508253	0.249548	0.779301	-0.585212	0.708656	0.310071	0.310655	-0.142089	-0.216582	-0.212601	-0.164096	0.368583	0.0203421	0.908308	-2.08519	-0.829621
D031S	2010-10-17	28.7317	-88.3587	1507.92	3.13045	-1.18676	-2.07906	-2.051	-0.0748708	2.02005	-1.85505	-1.86467	0.768008	-0.770426	-1.77717	0.0551063	2.41576	3.14927	0.635433	2.75887	0.883161	-0.180775	0.921256	4.04925	14.2451	-0.789883
D034S	2010-10-17	28.7348	-88.3622	1543.74	2.7252	-2.44245	-1.71491	0.56967	-2.63333	-0.516626	0.512981	1.56083	0.492317	-1.41135	-0.379779	0.314939	1.73285	0.717912	0.833788	2.0736	0.865362	-0.172059	0.824863	3.4135	1.63285	-6.94273
D038SW	2010-10-17	28.7405	-88.3681	1509.23	2.12352	-0.0406562	-2.47006	-5.46644	-0.902417	1.64923	-1.81143	-1.31846	-0.20107	1.69105	-1.00525	0.166744	2.09878	2.69508	0.504042	1.912	0.380563	-1.10824	0.418201	2.13971	14.197	1.1272
D040S	2010-10-17	28.7423	-88.3622	1517.17	2.71783	-2.21458	-2.35939	-2.26334	0.247453	2.15125	-1.93527	-1.89391	0.550502	1.2001	-0.0534256	0.0138633	2.56842	3.41374	-0.666237	3.43565	-1.16466	-1.02265	-0.390217	1.31027	14.4137	-0.20562
D042S	2010-10-17	28.7425	-88.3705	1501.61	1.92038	-0.31273	-1.14205	-0.551018	0.446284	0.892141	-1.42039	-0.307585	0.351011	0.486176	0.458081	0.156701	1.52902	2.78499	0.2215	1.48873	0.246338	-0.0912924	0.503626	3.28924	7.91213	0.155576
D043S	2010-10-15	28.9892	-87.9346	1492	52.353	0.34342	0.0867525	-0.100512	0.2919	-0.516162	0.290527	0.0731386	0.857934	-0.0178592	-1.13043	0.266043	-1.56719	-0.869816	-0.263171	-0.14895	-0.129103	0.555126	0.0799896	-0.0709361	-2.33286	0.384525
D044S	2010-10-17	28.7449	-88.3742	1492.95	1.65324	0.346617	-0.693963	-0.173939	-0.0407349	-0.300737	-0.355429	-0.0724912	0.835543	-0.439548	-1.90397	0.319801	1.93353	2.47437	-0.048373	1.34999	-0.082945	-1.70947	0.326434	0.395092	5.52347	-0.253869
D046S	2010-10-15	28.0754	-87.7148	1458	98.9022	0.0988324	0.948318	0.634692	-1.0756	2.03468	-1.62803	-1.45085	0.410177	0.842836	-0.399515	0.266043	-0.939419	-0.723991	0.206608	-0.379741	0.101705	0.0505602	0.295031	0.986194	1.18186	1.79455
D050S	2010-10-10	28.7924	-88.3485	1432	7.17346	0.340216	0.0219321	0.210335	1.55983	0.77599	-1.34116	-1.37312	0.463074	-0.432456	1.29077	0.290553	0.903115	0.877376	-0.176433	-0.435011	-0.33183	-0.176412	0.0380433	0.866598	3.98767	2.75733
D053S	2010-10-10	27.6512	-89.282	1409.38	149.015	-1.123	0.819413	1.16451	-1.27236	-1.09493	1.56383	1.20538	-0.406429	0.70357	0.39633	-0.170829	-0.948627	-0.80931	-0.274939	0.357007	-0.664615	1.77345	0.0765225	0.422631	-6.26902	-3.37121
D055S	2010-10-13	28.4157	-88.7256	1376	48.607	-0.140699	0.733008	0.809533	0.243597	-0.235477	-0.155911	0.142768	-0.0752187	-1.49233	-0.201216	0.348874	0.304215	0.119716	0.289983	-0.151637	0.430943	0.73998	0.3605	1.11559	-0.629714	-0.731078
D057S	2010-10-07	28.5493	-88.6776	1364	35.1219	0.241077	-0.64514	-0.594695	0.906602	0.604254	-1.20442	-1.09323	-0.832813	-0.884292	0.293262	0.314939	0.0652409	-0.495079	0.21158	-0.516241	0.0300391	-0.398748	0.442079	-0.641518	2.74418	1.60127
D062S	2010-10-10	28.2656	-88.9233	1303.41	74.0261	-0.247235	0.434996	0.656967	-0.427953	-0.203265	0.00535725	0.112292	0.0672221	-0.253999	-0.842042	0.339202	-0.0392155	-0.33971	0.399027	-0.260835	0.544326	0.742601	0.474519	1.54284	-1.15663	-0.877523
D064S	2010-10-11	27.3614	-90.5688	1200.17	263.053	-0.722615	1.09858	0.90565	-0.889537	-0.742159	0.883482	0.895489	0.279459	-0.600195	0.996223	0.0499701	0.318704	-0.500952	0.21158	1.01614	0.0522356	1.60297	0.406171	2.72709	-3.20261	-2.82821
D067S	2010-10-13	29.1393	-87.3649	1162	109.327	-0.441762	0.718752	0.592348	-0.0900583	-0.231983	0.223424	0.0174264	0.857934	0.815521	-0.597209	0.196748	-1.56656	-0.630651	0.422189	-0.379741	0.450908	0.174909	0.34198	1.67514	-2.77718	0.113258
D068S	2010-10-19	28.7109	-88.7483	1172	35.171	1.20694	0.523784	-0.334572	0.845792	-0.621052	0.705821	0.277494	0.608287	0.665256	0.279985	0.310071	0.724181	0.418422	-1.38624	-0.235703	-1.67071	0.581087	-0.831209	-1.77539	-1.03933	1.77325
D069S	2010-10-15	29.0406	-88.0704	1114	45.6969	0.87703	1.82781	0.450427	0.756652	-1.141	1.14688	0.900782	0.255472	0.62642	-0.673994	0.166744	-0.435487	-0.506582	0.486055	0.167027	0.470768	0.462736	0.45688	1.81038	-3.89046	0.742501
D070S	2010-10-15	28.9496	-88.1704	1076.5	31.6795	-0.123596	1.34792	0.88103	0.300379	-0.4531	0.328989	-0.00998828	0.362878	-0.660929	-0.907162	0.176766	-0.200985	-0.33234	0.0793747	-0.135622	-0.0714931	0.606678	0.13816	0.335444	-2.26036	-0.133059
D071S	2010-10-15	29.1388	-87.848	1089	68.9512	0.274793	1.06312	0.570729	-0.0444805	-0.149001	0.23295	0.0253745	0.891411	0.674883	0.113172	0.236467	-1.56679	-0.68264	0.181613	0.759973	0.29853	-0.585555	0.194924	1.38172	-2.5048	0.741312
D072S	2010-10-07	28.6135	-88.8574	1085	47.7742	0.616971	0.865805	0.300975	-0.377057	-0.0104534	-0.189707	-0.0786728	-0.90143	0.113813	1.11251	0.285661	0.196497	-0.19106	-0.0266789	-0.11725	0.00771131	0.339351	0.0730503	0.29664	-1.09572	0.477885
D077S	2010-10-11	28.9697	-88.3137	1005	26.6388	0.0382953	0.45618	0.522744	0.0551571	0.472598	-0.544421	-0.67127	0.0610789	1.05243	1.58094	0.329512	-0.0901835	-0.128958	0.366281	-0.101762	0.339769	0.45661	0.243896	2.7331	0.334873	1.15339
D084S	2010-10-10	28.8417	-88.492	931	15.1536	0.409293	0.905764	0.340053	0.314593	-0.573413	0.354493	0.125647	0.654232	-2.98833	0.719314	0.280764	0.418561	0.0887579	-0.395376	0.199974	-0.418578	-0.307437	-0.445892	-1.39588	-1.37934	-0.459316
D085S	2010-10-10	28.8629	-88.5346	841.5	19.7232	0.87703	1.05332	0.214981	0.272101	-0.0892512	-0.264593	-0.294779	0.503987	-0.341833	0.958997	0.300322	0.373317	0.267682	-0.420088	-0.0640366	-0.67802	-0.721786	-0.407208	-0.754676	-0.351941	1.69386
D089S	2010-10-13	29.2221	-87.2069	793	127.11	-0.734913	1.28897	1.19295	-0.520304	-0.666802	0.74794	0.436486	1.00205	1.751	-0.150694	0.29544	-1.56676	-0.8347	-2.52979	-1.53281	-3.33403	-2.39571	-2.12664	-7.98355	-7.53289	1.1928
D090S	2010-10-10	28.8421	-88.6805	759.667	30.6047	1.08933	-0.699271	-1.55788	0.464001	0.372222	-0.573642	-0.852392	1.024	0.183154	-1.41745	0.314939	-1.56707	0.274807	0.181613	0.12275	-0.129103	-0.42857	-0.0408595	-0.132117	2.53979	2.23561
D094S	2010-10-13	29.3352	-87.0464	668	146.593	-0.157982	0.787709	0.729593	-0.919611	-0.676608	0.654169	0.364222	0.608287	0.273063	1.55345	0.171757	-1.56659	-0.939603	-0.470167	-0.887456	-0.745767	-0.0299889	-0.640054	-1.10654	-5.82882	-0.432502
D100S	2010-10-09	28.5845	-89.1156	464	72.9945	-0.279656	0.608457	0.289313	0.982933	-0.261421	0.222178	-0.340485	0.219364	0.69404	0.494211	0.348874	0.348976	0.144661	0.0793747	-0.167906	-0.105954	0.0601417	-0.168265	1.09867	-0.144807	1.09687
D101SW	2010-10-15	29.1569	-88.1433	460	52.1903	-0.238088	-0.976588	-0.272309	0.986491	-0.154737	-0.0771498	0.484336	0.711312	1.41563	0.977699	0.156701	-0.142728	-0.31521	-0.170744	0.0369779	0.18274	-0.88199	-0.445892	0.646542	0.297239	1.06118
D107SW	2010-10-13	29.4874	-86.748	326	180.04	-0.903779	0.0176538	0.709852	-0.589989	-0.420342	0.418261	0.177423	-0.341714	-0.770426	-2.78483	-0.318288	-1.56686	-1.1502	-1.40373	-1.75083	-1.46669	-0.279537	-1.85885	-7.81518	-5.22521	-1.01174
FF003	2010-10-09	28.874	-88.7569	492.93	38.8435	0.983361	-0.812937	-3.04801	0.829015	-0.807372	1.16518	0.745374	-0.290299	0.824656	0.862692	0.324659	0.234436	-0.152291	0.592308	0.282383	0.847478	-0.393825	0.372766	1.78732	1.26101	1.00791
FF005	2010-10-02	28.807	-88.561	1003.1	18.3501	0.584131	0.877584	0.28702	0.276087	-0.0724313	-0.235764	-0.477769	0.480632	0.851884	-0.531411	0.29544	0.923687	0.817935	0.120712	-0.0839832	-0.0260301	-0.146161	0.141537	1.36542	1.35674	1.55803
FF010	2010-10-02	28.668	-88.43	1355.75	8.78738	0.616971	0.125879	-0.111131	0.268769	0.455624	-0.991771	-0.8197	0.327228	-0.383302	-0.95433	0.305199	1.25476	1.39931	0.0162186	-0.340166	0.256835	1.37824	0.275986	1.90767	4.05777	1.01476
FF011	2010-10-08	28.511	-88.5299	1638.95	28.7389	-0.149318	0.318863	0.654858	-0.405153	-0.711739	0.784458	0.464334	0.279459	-0.300958	-0.324468	0.181769	-0.262588	-0.365448	0.761018	-0.198423	0.874272	0.697527	0.703184	2.46685	-2.40557	-1.42273
FF013	2010-10-10	28.2049	-89.056	1213.39	88.0934	-0.31273	0.500337	0.477644	0.256699	-0.0529916	-0.238841	-0.385159	0.351011	-2.42944	0.940114	0.305199	0	0	0.609637	1.34378	0.847478	1.00758	0.817282	3.34136	0.985899	-1.37874
FFC1	2010-09-16	28.0596	-90.2491	325	197.149	-0.639015	0.226399	0.660366	0.62053	-0.142804	0.334088	0.419257	0.550502	0.338684	1.32609	0.324659	0	0	0.951078	1.51541	1.17356	0.35565	0.923676	5.22212	0.343907	-0.859404
FFC4	2010-09-19	27.4604	-89.7795	1456	196.783	-0.987989	-0.042261	0.491189	-1.26358	-0.49521	0.380329	0.981843	-0.264708	0.327852	1.42469	0.161725	-1.02212	-0.587419	0.318835	0.0634735	0.118052	0.387811	0.492027	1.50337	-3.52641	-2.5139
FFC7	2010-09-19	27.733	-89.977	1015.24	191.554	-1.2031	-0.295275	0.110923	-0.841022	-0.941249	1.41776	0.923073	0.503987	0.455206	1.0686	0.171757	-0.575095	-0.409388	0.652502	0.389206	0.450908	0.689454	0.622085	3.21355	-3.06433	-2.89885
FFMT1	2010-10-13	28.5355	-89.8217	232.581	141.815	-1.61098	-1.3669	0.169806	-1.96103	0.229257	-0.0827466	0.847368	-0.915221	-1.45156	-0.51731	0.339202	-0.29346	-0.142409	0.686335	0.000547001	0.93606	0.827008	0.594417	1.02047	-0.229716	-4.57799
FFMT2	2010-10-13	28.4479	-89.6719	683.68	129.497	0.675523	1.10232	0.0950174	0.78855	0.249423	-0.610044	-0.515287	-0.603611	-0.851292	0.184424	0.0138633	0.461072	0.0913151	-0.346587	-0.192806	-0.393589	0.477962	-0.152912	-1.09791	0.582632	1.53052
FFMT3	2010-09-21	28.2187	-89.4917	1002	122.345	-0.166692	1.24304	0.55448	-0.175754	-0.296605	0.26841	0.0548479	0.654232	-0.0178592	0.225955	0.353702	-0.359612	-0.401695	0.761018	0.824084	0.793314	0.511012	0.784144	3.71511	-1.34642	-0.484767
FFMT4	2010-09-21	27.8283	-89.1648	1405	126.351	-1.2031	-0.933039	0.144719	-1.1178	0.0299125	-0.17182	-0.0608713	0.374728	0.0547139	0.719314	0.161725	-1.56743	-0.841888	0.504042	0.0051725	0.225258	1.77345	0.557956	2.76544	-1.44824	-2.3653
FFMT5	2010-09-20	27.3363	-88.6593	2259	157.677	-3.23481	-1.45099	1.43964	-1.9985	-1.19527	1.22079	1.80222	-2.22687	-1.47187	-0.0220544	0.270955	-1.56791	-0.766348	0.736341	-1.06832	0.811455	-0.505356	0.78671	-1.4965	-6.22445	-6.88751
FFMT6	2010-09-20	26.9997	-87.9967	2767	196.575	-2.97381	-1.17878	1.5296	-2.54256	-0.518862	0.0406073	1.00135	-1.86385	-1.55461	0.0691327	-1.35318	-1.56783	-1.04571	-0.804892	-1.27199	-1.11911	0.724177	-0.0190764	-5.49166	-5.92001	-6.21403
LBNL1	2010-10-01	28.732	-88.3768	1577.64	1.47525	-0.00861866	-1.63487	-1.63157	1.87542	2.64155	-1.9822	-2.1079	-0.0378273	0.205898	-1.38583	0.256205	2.14695	1.98373	0.0268425	2.28256	0.139738	0.03706	0.191623	1.96642	13.1817	2.62098
LBNL10	2010-10-19	28.4156	-88.7043	1402.39	47.2339	1.11754	-0.0594314	-0.75137	0.165971	-0.416481	0.195291	0.127013	0.085625	-0.0923257	-1.95374	0.339202	0	0	0.548518	-0.386489	0.558867	-0.384019	0.613819	0.347832	0.533261	0.877902
LBNL11	2010-10-08	28.3452	-88.7785	1437.72	57.8942	0.327338	0.881748	0.256793	-0.928001	-0.996941	0.912189	0.720789	-0.751204	-0.786417	-0.665311	0.34404	-0.380419	-0.485058	0.857637	-0.235703	0.979583	0.345888	0.766105	1.19604	-3.42758	-1.65466
LBNL13	2010-10-19	28.4471	-88.7593	1327.84	48.5111	0.633148	0.270544	0.255186	0.220669	-0.933796	1.27895	0.826236	-0.303123	-1.10862	-1.67626	0.34404	0	0	0.171553	-0.343406	0.27774	0.105438	0.14491	-0.911435	-2.42741	-0.85027
LBNL14	2010-10-19	28.7302	-88.417	1535	2.83304	0.764573	0.363115	-0.134462	0.91664	-0.191649	-0.460426	-0.485801	0.619797	0.506638	-1.02079	0.310071	0.955822	0.901729	0.403675	0.233739	0.587782	0.0715728	0.583259	2.58517	2.9848	1.73417
LBNL17	2010-09-27	28.6971	-88.3849	1595	4.65209	0.918138	0.702561	-0.327935	0.330756	-0.28447	-0.306653	-0.0191031	0.538897	0.09032	-0.117728	0.19176	0.550803	-0.0124901	0.548518	-0.109477	0.490524	0.81447	0.529518	2.64052	0.644138	1.11377
LBNL3	2010-09-22	28.7052	-88.4017	1585	3.90879	-0.483594	-1.11282	0.0383601	0.775483	0.836241	-1.33013	-1.43539	0.527276	0.102091	0.170381	0.29544	0.285402	0.202058	1.1148	0.477227	1.31871	0.447381	0.957302	4.64244	5.16679	0.804064
LBNL4	2010-10-19	28.6881	-88.4184	1422.23	6.29146	0.396948	0.255591	0.0819043	0.523581	-1.48545	1.3353	1.53453	0.410177	0.239678	-0.469724	0.290553	0.963231	0.6767	0.583603	-0.00177362	0.529728	-0.279537	0.624834	2.06461	-1.56841	-0.786348
LBNL5	2010-09-28	28.6725	-88.4359	1350	8.63087	0.469665	0.374884	0.265962	0.573291	1.04997	-1.33676	-1.2704	0.291427	0.77869	0.00881874	0.310071	1.28733	1.28815	0.769196	-0.112061	0.644955	-0.32628	0.643986	3.13791	5.04895	2.40763
LBNL7	2010-10-02	28.6392	-88.4713	1577	13.6273	-0.0165696	-0.220414	-0.0299848	0.555722	0.180001	-0.737385	-0.509017	0.468931	-0.39726	-0.134141	0.280764	0.464725	0.170007	0.251052	0.688027	0.673221	-0.438621	0.453927	1.81858	2.76749	0.592507
LBNL8	2010-10-19	28.5752	-88.5378	1577.91	23.2111	0.120971	0.0890228	-0.0557113	0.699878	-0.691341	0.304207	0.0844167	0.619797	-0.570306	-1.58379	0.241409	0	0	0.431401	-0.0839832	0.370406	-0.211617	0.546622	0.799044	-0.00332705	0.113847
LBNL9	2010-10-19	28.5141	-88.6006	1515.83	32.3347	-0.184252	-1.11494	-0.328154	0.500505	-1.70224	2.69485	3.01945	-0.1884	-0.722984	-1.479	0.324659	0	0	0.0897656	-0.333717	0.27774	0.0215065	0.175046	-0.943936	-4.31993	-3.18303
M004S	2010-10-12	29.6037	-87.2205	260	148.748	-0.903779	0.573675	0.957105	-1.53427	0.670038	-0.98117	-0.806405	-0.537369	0.148694	1.18913	-0.919846	-1.56748	-0.956978	-0.819137	-1.78349	-0.381156	-0.806278	-1.40047	-4.68172	-3.6903	0.117651
M008S	2010-10-10	28.8519	-89.0242	220	63.1934	2.34887	-0.465946	-1.00349	1.20724	0.329704	-0.550847	-0.451569	0.386561	-1.07294	-1.61884	0.324659	0.437064	-0.027007	0.539678	-0.664892	0.410872	-0.745525	0.221169	-0.604115	2.94201	3.12398
M009SW	2010-10-12	29.2769	-87.9127	210	75.5992	1.25908	-0.0477505	-0.815519	-0.0978761	-0.736882	1.34368	0.726385	-0.112777	1.13541	1.04177	-0.351676	-0.434405	-0.807223	-0.599366	-0.101762	-0.520225	-0.934289	-0.856881	-2.49608	-3.31069	1.0295
M011S	2010-10-11	28.0004	-88.8	211	91.1938	1.03142	-0.776767	-0.553374	1.11013	-0.0121173	-0.43713	-0.65684	0.665679	-0.439548	-1.6153	0.334359	0.419795	-0.0869684	-0.19357	-0.583753	-0.140732	-0.379137	-0.242592	-1.13176	2.28797	2.11139
M012S	2010-10-12	29.3535	-87.627	260	100.79	-0.60445	0.89501	0.987325	0	0	0	0	-1.6503	0.024699	-0.238247	-2.62672	-0.486269	-0.999283	-1.8594	-1.53177	-1.56732	-1.41396	-1.98059	-10.3455	-4.72931	0.466305
M013SW	2010-10-12	29.7739	-86.9129	187	183.755	-0.31273	-0.0214384	0.530945	-0.71828	-0.270717	0.69349	0.268368	-1.01239	0.00653741	1.07746	-0.379677	-1.56787	-1.01833	-1.83888	-2.43776	-1.2889	-2.2802	-2.4696	-9.0525	-6.57985	0.478018
M019S	2010-10-12	29.4889	-87.4237	161.5	125.496	0.0839061	0.861602	0.673974	-0.271504	0.180029	-0.0501091	-0.543822	-0.778319	0.674883	0.986983	-0.735019	-1.56757	-0.987464	-1.79828	-2.25391	-1.60147	-2.33703	-2.12664	-8.61021	-5.36561	2.31784
M022SW	2010-10-12	29.9175	-86.8263	126	200.306	0.872398	0.942151	0.25749	-0.139615	-0.447824	1.21779	0.953914	-1.26754	0.018658	-2.8173	-0.0173015	-1.56764	-1.11972	-2.16339	-2.74027	-1.61866	-2.13256	-2.94552	-11.8685	-7.62685	1.65953
M023SW	2010-10-12	29.955	-87.0282	124	188.807	1.32023	0.271619	-0.510812	-0.0710296	-0.473775	1.01922	0.803678	-2.9331	-1.07294	-1.33627	-1.52091	-1.56786	-1.10797	-2.58241	-2.78171	-1.61866	-2.73962	-3.15562	-15.55	-7.08022	1.54678
M026SW	2010-10-13	29.8787	-86.6163	112	213.641	0.150031	1.44211	0.96124	-0.0415984	0.358696	-0.173025	0.124622	-3.58948	-1.43138	-0.270686	-3.338	-1.56814	-1.24654	-3.05834	-2.33031	-2.03735	-1.74031	-3.78153	-17.3601	-7.26087	1.09444
M034S	2010-10-12	29.4062	-87.9462	75	85.6429	1.01023	-0.239875	-0.186134	0.0915233	-0.291037	1.21475	0.326444	-3.36495	-1.8414	-1.03907	-5.10587	-0.150343	-0.919378	-2.32852	-0.551427	-2.01814	-1.80362	-2.23549	-16.3443	-4.07564	-0.438932
NF006MOD	2010-10-01	28.7451	-88.3594	1517.29	3.04032	-1.32223	-1.7349	-1.26943	0.695518	3.0322	-2.01573	-2.23551	0.573664	0.284105	-0.201216	0.101088	2.33339	2.92316	0.0374269	0.596497	0.063285	0.45661	0.194924	2.73876	12.6705	1.24868
NF008	2010-09-28	28.72	-88.3884	1585	2.09668	-0.0569125	-0.293515	0.0430301	1.14069	0.716008	-1.31411	-1.33876	0.468931	-0.511451	0.506107	0.201731	0.683286	0.233586	0.865542	0.935818	1.18997	1.22259	1.17358	5.12348	5.0822	0.995117
NF009	2010-09-28	28.7382	-88.3974	1489	0.750762	-0.184252	-0.292971	0.128786	1.05123	0.83919	-1.38677	-1.03697	0.503987	0.338684	0.239604	0.266043	1.18288	1.37613	0.777351	0.551527	0.682595	0.841939	0.719073	4.47125	5.86996	1.2464
NF010	2010-09-26	28.7572	-88.3887	1439	2.02806	0.327338	0.491489	0.505804	1.16067	1.37558	-1.57566	-1.78746	0.134503	-0.1559	0.253158	0.310071	0.860451	0.655755	1.09302	-0.314609	1.00546	0.72946	0.971566	4.12176	5.00795	2.53268
NF011	2010-09-26	28.7653	-88.3669	1449	3.6808	0.487352	0.187902	0.24331	1.0371	1.4799	-1.6676	-1.80632	0.51564	-0.220924	0.632373	0.23152	1.12836	1.1313	1.15786	0.292885	1.10722	1.04561	0.969195	5.25736	6.46375	2.30879
NF012	2010-09-26	28.7579	-88.3445	1520	4.89502	0.415431	0.325017	0.152345	1.20938	1.67868	-1.77663	-1.95932	0.480632	0.316978	-0.167389	0.280764	0.459115	0.177882	0.981555	0.361902	0.883161	0.390996	0.817282	3.90909	5.66361	3.07116
NF013	2010-09-27	28.7388	-88.3356	1567	5.28495	-0.184252	-0.449244	0.0528591	0.300379	0.110578	-0.517661	-0.543038	0.410177	0.636179	-0.58055	0.319801	0.968202	1.25845	0.477019	0.110334	0.350009	0.91003	0.43017	3.07263	3.54019	0.199589
NF014	2010-09-27	28.7196	-88.3447	1579	4.89017	0.281453	0.379166	0.41287	0.41872	-0.244853	-0.0949226	-0.134986	0.734036	0.645904	0.541364	0.290553	0.790803	0.740073	1.04155	0.423491	1.15709	0.961784	1.00685	5.54344	1.7111	0.350907
S012S	2010-10-11	29.2533	-88.6907	65	64.1177	2.34509	-1.30128	-2.0877	0.610862	0.467667	0.317142	0.622527	-0.656982	-0.707343	-0.86831	0.310071	0.18007	0.110974	-1.07291	-0.687359	-1.11911	-0.463997	-1.11875	-5.12066	1.41045	2.10462
S01S	2010-10-22	29.0268	-88.9121	106	60.1213	1.58841	-1.11126	-0.513342	1.23695	0.818485	-0.312753	-0.341083	-0.791909	-0.00563484	0.332555	0.34404	0.471891	-0.103954	-0.263171	-1.04872	-0.393589	-2.92972	-0.266561	-3.82289	2.04422	3.38502
S02SW	2010-10-11	29.1271	-88.3889	98	43.0276	1.48154	0.131816	-0.384117	0.184481	0.0783374	0.726655	1.00724	-6.29437	-4.95645	-3.43668	-7.53644	-0.380192	-1.05121	-5.41411	-0.403555	-4.9408	-3.95447	-4.32142	-32.1886	-5.75875	-0.884395

## Sheet: Zones
Station	Factor1_13	Factor2_13	Zone_13	Latitude	Longitude	Depth	Distance	Factor1_116	Factor2_116	Factor3_116	Zone_58	Zone_116	TPH	PAH44
D040S	2.49258	-1.74093	1	28.7423	-88.3622	1517.17	0.59212	1.31027	14.4137	-0.20562	1	1	5023	1181.21
D031S	2.06037	-1.43902	1	28.7317	-88.3587	1507.92	1.00799	4.04925	14.2451	-0.789883	1	1	3667.84	800.29
D038SW	1.67839	-1.15132	1	28.7405	-88.3681	1509.23	0.326879	2.13971	14.197	1.1272	1	1	1909.05	409.879
ALTNF001	2.37357	-0.83631	1	28.7348	-88.3705	1552.65	0.579589	2.71547	13.495	0.334704	1	1	4595.31	589.889
LBNL1	2.22639	0.27359	1	28.732	-88.3768	1577.64	1.25689	1.96642	13.1817	2.62098	1	1	2108.2	143.344
NF006MOD	2.06356	-0.46397	1	28.7451	-88.3594	1517.29	1.00182	2.73876	12.6705	1.24868	1	1	3095.42	573.62
3.33	.	.	.	28.9926	-88.4693	710	29.9505	3.94902	8.85323	3.76808		1	12	2.11111
D042S	1.36074	-0.33518	1	28.7425	-88.3705	1501.61	0.653849	3.28924	7.91213	0.155576	1	1	589.865	467.961
1.20	.	.	.	29.1547	-89.9024	32.1	156.732	-0.585822	7.10152	1.33129		1	22	3.49028
NF011	0.93075	0.84465	1	28.7653	-88.3669	1449	3.00988	5.25736	6.46375	2.30879	1	1	257.925	40.2086
NF009	.	.	.	28.7382	-88.3974	1489	3.06463	4.47125	5.86996	1.2464		1	288.689	58.0673
NF012	0.77796	1.00271	2	28.7579	-88.3445	1520	3.03126	3.90909	5.66361	3.07116	2	2	64.2603	9.14081
D044S	0.68905	-0.14839	2	28.7449	-88.3742	1492.95	1.09992	0.395092	5.52347	-0.253869	2	2	1358.12	296
LBNL3	0.6759	-0.08593	2	28.7052	-88.4017	1585	5.04652	4.64244	5.16679	0.804064	2	2	44.6345	9.50784
NF008	0.75693	0.40783	2	28.72	-88.3884	1585	2.97586	5.12348	5.0822	0.995117	2	2	102.545	10.0065
LBNL5	0.66885	0.83026	2	28.6725	-88.4359	1350	9.98037	3.13791	5.04895	2.40763	2	2	358.203	50.8989
NF010	0.61385	1.00732	2	28.7572	-88.3887	1439	3.05617	4.12176	5.00795	2.53268	2	2	148.133	19.4773
ALTNF015	0.53487	0.02233	2	28.7099	-88.3664	1607	3.12961	5.35063	4.67416	-0.378094	2	2	1959.53	342.423
FF010	0.42903	0.84167	2	28.668	-88.43	1355.75	9.97891	1.90767	4.05777	1.01476	2	2	334.903	60.1162
D050S	0.6371	1.27017	2	28.7924	-88.3485	1432	6.25544	0.866598	3.98767	2.75733	2	2	161.828	27.367
NF013	0.38266	0.10667	2	28.7388	-88.3356	1567	2.96823	3.07263	3.54019	0.199589	2	2	185.182	48.6814
LBNL14	0.28418	0.86724	2	28.7302	-88.417	1535	5.05899	2.58517	2.9848	1.73417	2	2	180.496	28.4014
M008S	.	.	.	28.8519	-89.0242	220	65.4811	-0.604115	2.94201	3.12398		2	61.3632	6.5027
LBNL7	0.31471	0.29495	2	28.6392	-88.4713	1577	15.0423	1.81858	2.76749	0.592507	2	2	65.0186	9.02405
D057S	0.26609	0.75598	2	28.5493	-88.6776	1364	36.9608	-0.641518	2.74418	1.60127	2	2	28	2.76944
3.34	.	.	.	29.0779	-88.5038	371	39.9802	1.66365	2.70978	2.45109		2	9.9	1.80556
D090S	.	.	.	28.8421	-88.6805	759.667	32.7931	-0.132117	2.53979	2.23561		2	0.00596	10.6943
0.00	.	.	.	28.7379	-88.3865	1367	2.00103	3.84618	2.44225	-0.157345		2	74	9.775
2.27	0.24838	0.60434	2	29.016	-88.8934	76	59.9636	0.456797	2.3076	1.23491	2	2	67	10.4472
M011S	0.11198	1.06475	3	28.0004	-88.8	211	92.1715	-1.13176	2.28797	2.11139	3	3	59.1844	5.86946
4.48	.	.	.	29.1882	-88.3353	221	49.9724	1.21216	2.28632	2.68238		3	12.5	2.225
2.21	-0.32001	1.58207	3	28.7846	-88.4537	1367	9.9937	1.30926	2.15749	3.40029	3	3	11	3.26389
S01S	.	.	.	29.0268	-88.9121	106	62.1366	-3.82289	2.04422	3.38502		3	66	5.7
1.01	.	.	.	28.7391	-88.4683	734.95	9.99308	2.79607	1.75483	2.52705		3	12	6.26667
4.47	.	.	.	29.0978	-88.3415	437	39.931	0.469648	1.73211	2.32359		3	11	1.9
NF014	0.03232	0.27441	3	28.7196	-88.3447	1579	2.92552	5.54344	1.7111	0.350907	3	3	128.207	22.1805
D034S	-0.08166	-2.90538	3	28.7348	-88.3622	1543.74	0.523278	3.4135	1.63285	-6.94273	3	3	898.052	21.4373
S012S	.	.	.	29.2533	-88.6907	65	65.2782	-5.12066	1.41045	2.10462		3	35.736	8.19054
FF005	0.02078	0.7498	3	28.807	-88.561	1003.1	20.5139	1.36542	1.35674	1.55803	3	3	168.874	24.9927
FF003	-0.56483	0.74417	4	28.874	-88.7569	492.93	41.02	1.78732	1.26101	1.00791	4	3	40.0878	5.24027
D046S	.	.	.	28.0754	-87.7148	1458	97.3021	0.986194	1.18186	1.79455		3	2.66358	1.69203
FF013	.	.	.	28.2049	-89.056	1213.39	89.7748	3.34136	0.985899	-1.37874		3
4.45	-0.13694	1.37845	3	28.9182	-88.3536	755	19.989	3.31167	0.955994	3.01683	3	3	65	17.3306
2.24	.	.	.	28.9236	-88.7173	408	39.9749	0.904736	0.735854	0.832527		3	11	1.92778
LBNL17	-0.09849	0.8371	3	28.6971	-88.3849	1595	4.90696	2.64052	0.644138	1.11377	3	3	77.8221	6.66459
FFMT2	0.10655	1.19517	3	28.4479	-89.6719	683.68	131.726	-1.09791	0.582632	1.53052	3	3	64.5239	7.92865
LBNL10	.	.	.	28.4156	-88.7043	1402.39	48.7187	0.347832	0.533261	0.877902		3
FFC1	.	.	.	28.0596	-90.2491	325	199.27	5.22212	0.343907	-0.859404		3
D077S	.	.	.	28.9697	-88.3137	1005	26.1681	2.7331	0.334873	1.15339		3	20.0571	5.45811
D101SW	.	.	.	29.1569	-88.1433	460	51.2402	0.646542	0.297239	1.06118		3	17.8976	3.91081
LBNL8	.	.	.	28.5752	-88.5378	1577.91	24.6654	0.799044	-0.00332705	0.113847		3
D100S	.	.	.	28.5845	-89.1156	464	75.233	1.09867	-0.144807	1.09687		3	51.0175	8.6573
FFMT1	-0.15632	-1.55543	3	28.5355	-89.8217	232.581	144.093	1.02047	-0.229716	-4.57799	3	3	12.8549	5.33162
D085S	-0.13117	1.06879	3	28.8629	-88.5346	841.5	21.4971	-0.754676	-0.351941	1.69386	3	3	53.6913	10.5724
D021S	-0.40346	0.04856	3	28.703	-88.361	1617.64	3.92298	1.64969	-0.393493	-0.848129	3	3	59.7307	6.84568
3.35	.	.	.	29.1628	-88.5384	178	49.9727	-0.806961	-0.466808	1.3024		3	11	1.81944
4.46	.	.	.	29.0148	-88.3482	755	30.7111	1.95514	-0.610723	2.06781		4	13	3.26944
D055S	.	.	.	28.4157	-88.7256	1376	50.1477	1.11559	-0.629714	-0.731078		4	46.4372	8.30946
2.22	.	.	.	28.831	-88.5414	956	19.9813	3.50544	-0.758533	0.188215		4	11	1.84722
D068S	.	.	.	28.7109	-88.7483	1172	37.4739	-1.77539	-1.03933	1.77325		4	111.643	13.4443
D072S	.	.	.	28.6135	-88.8574	1085	49.9751	0.29664	-1.09572	0.477885		4	37	4.89444
D062S	-0.53068	0.10908	4	28.2656	-88.9233	1303.41	75.6273	1.54284	-1.15663	-0.877523	4	4	22.3873	3.73703
2.23	.	.	.	28.8754	-88.6248	630	29.4858	0.542553	-1.26174	2.36811		4	12	2.16111
1.03	.	.	.	28.7409	-88.6731	1025	29.9979	2.75927	-1.31538	1.42065		4	38	2.12778
D015S	-0.52581	-0.77397	4	28.2938	-88.46	1575.51	50.0985	0.109667	-1.33439	-1.4829	4	4
FFMT3	-0.44842	0.05042	4	28.2187	-89.4917	1002	124.362	3.71511	-1.34642	-0.484767	4	4	11.0904	3.32432
D084S	-0.34777	0.55108	3	28.8417	-88.492	931	16.8261	-1.39588	-1.37934	-0.459316	3	4	59.0317	7.89514
FFMT4	-0.60715	-0.97104	4	27.8283	-89.1648	1405	127.701	2.76544	-1.44824	-2.3653	4	4	0.00522	1.26351
LBNL4	-0.70148	0.28233	4	28.6881	-88.4184	1422.23	7.55388	2.06461	-1.56841	-0.786348	4	4	183.286	20.1178
D017S	.	.	.	28.4734	-88.4783	1711.75	31.3359	1.75389	-1.60552	-2.39391		4	16.2628	3.03351
D014S	.	.	.	28.5654	-88.4481	1759.94	20.7589	2.06541	-1.858	-2.64549		4	10.5984	1.98324
D010S	-0.3773	-0.04063	3	28.5701	-88.3234	1883.55	19.0885	1.06311	-1.92391	-0.669808	3	4	30.508	4.93892
1.02	-1.43115	0.2631	5	28.74	-88.5706	1129	19.9862	3.93459	-1.93085	-0.433868	5	4	13	16.1194
D024S	-0.60289	0.25655	4	28.7746	-88.1675	1697	19.7979	0.908308	-2.08519	-0.829621	4	4	47.0704	5.33459
D070S	.	.	.	28.9496	-88.1704	1076.5	30.2262	0.335444	-2.26036	-0.133059		4	15.7612	3.78865
D043S	-0.84105	0.59122	4	28.9892	-87.9346	1492	50.4495	-0.0709361	-2.33286	0.384525	4	4	0.00572	1.17243
D009S	.	.	.	28.8332	-87.8683	1921	49.72	0.563205	-2.36998	0.0703047		4	0.00653	2.01676
FF011	.	.	.	28.511	-88.5299	1638.95	29.8472	2.46685	-2.40557	-1.42273		4	13.7643	3.56108
LBNL13	.	.	.	28.4471	-88.7593	1327.84	50.2127	-0.911435	-2.42741	-0.85027		4
D071S	.	.	.	29.1388	-87.848	1089	67.2494	1.38172	-2.5048	0.741312		4	0.00655	1.86081
D019S	-0.71986	0.15739	4	28.6727	-88.3685	1656.18	7.2585	1.40424	-2.51973	-1.14791	4	4	46.6468	5.2373
4.44	-0.70033	0.40174	4	28.8281	-88.3569	755	10.0123	2.56911	-2.64419	0.199724	4	4	71	6.81944
D067S	.	.	.	29.1393	-87.3649	1162	107.251	1.67514	-2.77718	0.113258		4	0.00702	2.08811
D012S	-0.75519	0.0167	4	28.6724	-88.2339	1819	14.8183	2.19469	-2.97118	-0.828239	4	4	22.3486	3.40527
FFC7	-0.82894	-1.0863	4	27.733	-89.977	1015.24	193.406	3.21355	-3.06433	-2.89885	4	4	6.75764	3.27568
D002S	-0.92882	-1.5022	4	28.5571	-87.7607	2389	62.4894	2.25085	-3.14757	-3.31277	4	4	25.9852	1.21486
D064S	.	.	.	27.3614	-90.5688	1200.17	264.91	2.72709	-3.20261	-2.82821		4	47.8738	2.73703
M009SW	.	.	.	29.2769	-87.9127	210	74.2655	-2.49608	-3.31069	1.0295		4	9.36459	1.38189
LBNL11	-1.1856	-0.0471	5	28.3452	-88.7785	1437.72	59.3867	1.19604	-3.42758	-1.65466	5	4	10.5833	2.82541
FFC4	-0.69026	-0.81744	4	27.4604	-89.7795	1456	198.351	1.50337	-3.52641	-2.5139	4	4	2.0899	2.29081
D004S	.	.	.	28.5809	-87.8857	2309	50.0786	0.26979	-3.68972	-2.90701		4	9.23175	1.37189
M004S	.	.	.	29.6037	-87.2205	260	147.044	-4.68172	-3.6903	0.117651		4	0.00512	0.911081
D069S	.	.	.	29.0406	-88.0704	1114	44.2133	1.81038	-3.89046	0.742501		4	9.34152	2.70622
D006S	.	.	.	28.3431	-88.1397	2127	49.065	1.84136	-3.93174	-4.01277		4	8.15575	1.75297
D013S	.	.	.	27.6544	-88.6379	1766	123.039	-3.28382	-3.98958	-4.99006		4	2.79743	7.5473
M034S	.	.	.	29.4062	-87.9462	75	84.5725	-16.3443	-4.07564	-0.438932		4	17.6035	1.01973
3.32	-1.5794	0.21501	5	28.9138	-88.4378	854	20.693	1.34259	-4.20192	-0.752632	5	5	12	3.01111
LBNL9	.	.	.	28.5141	-88.6006	1515.83	33.8019	-0.943936	-4.31993	-3.18303		5
M012S	.	.	.	29.3535	-87.627	260	99.1552	-10.3455	-4.72931	0.466305		5	8.31471	0.795811
ALTFF012	.	.	.	28.2973	-88.6363	1738.23	55.5636	2.45597	-5.15329	-4.39533		5	8.56769	1.90622
3.31	-1.18701	0.98204	5	28.8231	-88.4005	976	9.99438	-0.923767	-5.21716	0.492101	5	5	34	4.35833
D107SW	.	.	.	29.4874	-86.748	326	178.032	-7.81518	-5.22521	-1.01174		5	0.00639	0.438378
M019S	.	.	.	29.4889	-87.4237	161.5	123.83	-8.61021	-5.36561	2.31784		5	0.00493	0.827297
D008S	-1.26282	-1.30173	5	27.8874	-88.6268	1606.3	97.6913	2.86046	-5.4809	-3.74223	5	5	5.47202	1.99378
S02SW	.	.	.	29.1271	-88.3889	98	43.166	-32.1886	-5.75875	-0.884395		5	10.5887	0.663784
D094S	-1.37597	0.27738	5	29.3352	-87.0464	668	144.571	-1.10654	-5.82882	-0.432502	5	5	0.00695	0.960541
FFMT6	-0.91432	-2.38054	4	26.9997	-87.9967	2767	196.05	-5.49166	-5.92001	-6.21403	4	5	0.0044	0.677297
D007S	-0.75646	-0.26953	4	28.0866	-88.517	2051.8	73.7118	-7.39869	-6.10755	-2.40006	4	5	10.2332	1.89216
FFMT5	-1.546	-2.3747	5	27.3363	-88.6593	2259	158.007	-1.4965	-6.22445	-6.88751	5	5	0.00423	1.52946
D053S	.	.	.	27.6512	-89.282	1409.38	150.332	0.422631	-6.26902	-3.37121		5	2.59477	1.37459
M013SW	.	.	.	29.7739	-86.9129	187	182.01	-9.0525	-6.57985	0.478018		5	0.0043	0.746216
M023SW	.	.	.	29.955	-87.0282	124	187.26	-15.55	-7.08022	1.54678		5	0.00432	0.530541
M026SW	.	.	.	29.8787	-86.6163	112	211.835	-17.3601	-7.26087	1.09444		5	0.00376	0.248378
D089S	.	.	.	29.2221	-87.2069	793	125.052	-7.98355	-7.53289	1.1928		5	0.0066	1.28757
M022SW	.	.	.	29.9175	-86.8263	126	198.618	-11.8685	-7.62685	1.65953		5	0.00479	0.504324
D003S	.	.	.	28.1251	-88.0718	2286	73.8014	1.82803	-7.84431	-5.11316		5	0.75684	1.3373

## Sheet: 2018_Loads
Variable	Description	Factor1	Factor2	Factor3
Mac_nm2	Macrofauna(n/m²)	-0.11758	-0.02007	0.77516
Mac_N1	Macrofauna Diversity (N1/core)	0.06679	-0.65947	0.35193
Mac_J	Macrofauna Evenness (J'/core)	0.07464	-0.68429	-0.19217
Mei_nm2	Meiofauna(n/m²)	0.04202	0.3974	0.74215
Mei_N1	Meiofauna Diversity (N1/core)	-0.08569	-0.78557	-0.32086
Mei_J	Meiofauna Evenness (J'/core)	-0.08334	-0.72163	-0.48643
NC	Nematode:Copepod Ratio	-0.07523	0.80088	0.26884
Porosity	Porosity(%)	0.83042	0.09967	0.14774
Carbon	C% unacidified	0.4721	0.01609	0.39922
TOC	TOC%	0.43736	-0.19273	0.04354
Mud	Silt+Clay(%)	0.84779	0.05437	0.10763
TPH	TPH(ppm)	0.22955	0.77341	-0.03085
PAH44	PAH44(ppb)	0.21263	0.81852	-0.07921
Al	Al	0.92034	0.18001	-0.06096
Ba	Ba	0.45479	0.61678	-0.28546
Cr	Cr	0.83519	0.19896	-0.0049
Hg	Hg	0.7319	-0.01018	-0.2579
V	V	0.90085	0.224	-0.16133

## Sheet: 2013 Loads unrotated
Factor Pattern						Vector1	Vector2	Vector3
Variable	Factor1	Factor2	Factor3			0	0	0
Mac_Abun	0.0425	0.92403	-0.17772			0.0425	0.924	-0.1777
Mei_Abun	0.57231	0.65744	-0.3496
Mac_N1	-0.55326	0.65152	-0.15154			0	0	0
Mei_N1	-0.84932	-0.00361	0.30933			0.5723	0.6574	-0.3496
N_C	0.86871	-0.11004	-0.27638
Al	0.12792	0.31023	0.67737			0	0	0
Ba	0.71011	-0.23326	0.3658			-0.5533	0.6515	-0.1515
PAH	0.89546	-0.05709	0.0644
TPH	0.74066	0.14267	0.18493			0	0	0
mud	0.1717	0.634	0.49837			-0.8493	-0.0036	0.3093
						0	0	0
						0.8687	-0.11	-0.2764
						0	0	0
						0.1279	0.3102	0.6774
						0	0	0
						0.7101	-0.2333	0.3658
						0	0	0
						0.8955	-0.0571	0.0644
						0	0	0
						0.7407	0.1427	0.1849
						0	0	0
						0.1717	0.634	0.4984

## Sheet: 2013 Scores unrotated (Zones)
Station	Latitude	Longitude	Factor1	Factor2	Factor3	Wellhead	Seep	Depth	Zone
D040S	28.7423	-88.3622	2.49258	-1.74093	-0.817899	1	4	1517.17	1
ALTNF001	28.7348	-88.3705	2.37357	-0.836315	-0.263847	1	4	1543.2	1
LBNL1	28.732	-88.3768	2.22639	0.273585	-0.301321	1	4	1577.64	1
NF006MOD	28.7451	-88.3594	2.06356	-0.463968	-0.982177	1	3	1517.29	1
D031S	28.7317	-88.3587	2.06037	-1.43902	0.350359	1	3	1507.92	1
D038SW	28.7405	-88.3681	1.67839	-1.15132	0.420971	0	4	1509.23	1
D042S	28.7425	-88.3705	1.36074	-0.335176	0.00434731	1	4	1501.61	1
NF011	28.7653	-88.3669	0.930752	0.844649	0.319972	3	3	1449	1
NF012	28.7579	-88.3445	0.77796	1.00271	0.125798	3	1	1520	2
NF008	28.72	-88.3884	0.756929	0.40783	0.18777	3	4	1585	2
D044S	28.7449	-88.3742	0.689053	-0.148391	0.604067	1	5	1492.95	2
LBNL3	28.7052	-88.4017	0.675898	-0.0859273	0.539167	5	2	1585	2
LBNL5	28.6725	-88.4359	0.668852	0.830262	0.262313	10	2	1350	2
D050S	28.7924	-88.3485	0.637102	1.27017	-0.77012	6	1	1432	2
NF010	28.7572	-88.3887	0.613846	1.00732	0.303859	3	5	1439	2
ALTNF015	28.7099	-88.3664	0.534871	0.0223304	0.973798	3	2	1607	2
FF010	28.668	-88.43	0.429029	0.841668	-0.230769	10	2	1355.75	2
NF013	28.7388	-88.3356	0.382664	0.106671	0.387729	3	1	1567	2
LBNL7	28.6392	-88.4713	0.314707	0.294946	0.0779336	15	1	1577	2
LBNL14	28.7302	-88.417	0.28418	0.867236	0.311609	5	3	1535	2
D057S	28.5493	-88.6776	0.266091	0.755983	-0.361147	37	2	1364	2
2.27	29.016	-88.8934	0.248384	0.60434	-0.0849576	60	14	76	2
M011S	29.0004	-88.8	0.111978	1.06475	-0.447277	51	7	211	3
FFMT2	28.4479	-89.6719	0.106551	1.19517	-1.34158	132	3	683.68	3
NF014	28.7196	-88.3447	0.0323195	0.27441	0.994765	3	1	1579	3
FF005	28.807	-88.561	0.0207812	0.749798	0.0554344	21	4	1003.1	3
D034S	28.7348	-88.3622	-0.0816572	-2.90538	1.8581	1	3	1543.74	3
LBNL17	28.6968	-88.3849	-0.0984885	0.837097	0.0512409	5	3	1595	3
D085S	28.8629	-88.5346	-0.131168	1.06879	-0.472103	22	3	841.5	3
4.45	28.9182	-88.3536	-0.136935	1.37845	0.0804744	20	2	755	3
FFMT1	28.5396	-89.8288	-0.156319	-1.55543	0.619214	145	10	211.1	3
2.21	28.7846	-88.4537	-0.320012	1.58207	-1.02231	10	5	1367	3
D084S	28.8417	-88.492	-0.347767	0.551078	-0.22938	17	2	931	3
D010S	28.5701	-88.3234	-0.3773	-0.0406273	-0.0720555	19	8	1883.55	3
D021S	28.703	-88.361	-0.403458	0.0485621	0.886455	4	2	1617.64	3
FFMT3	28.2187	-89.4917	-0.448415	0.0504209	0.943751	125	7	1002	4
D015S	28.2938	-88.46	-0.525808	-0.773965	0.600098	50	5	1575.51	4
D062S	28.2656	-88.9233	-0.530676	0.109084	0.382286	76	3	1303.41	4
FF003	28.874	-88.7569	-0.564831	0.744174	0.955763	41	1	492.93	4
D024S	28.7746	-88.1675	-0.602889	0.256546	-0.0307106	20	1	1697	4
FFMT4	27.8283	-89.1648	-0.607151	-0.971039	-0.48576	128	1	1405	4
FFC4	27.4604	-89.7795	-0.690255	-0.81744	-0.0202959	199	7	1456	4
4.44	28.8281	-88.3598	-0.700333	0.401742	0.441653	10	1	755	4
LBNL4	28.6881	-88.4184	-0.701483	0.282328	1.06093	8	0	1422.23	4
D019S	28.6727	-88.3685	-0.719862	0.157394	0.588043	7	2	1656.18	4
D012S	28.6724	-88.2339	-0.755189	0.0167027	0.387925	15	2	1819	4
D007S	28.0866	-88.517	-0.756457	-0.269533	-3.06926	74	16	2051.8	4
FFC7	27.733	-89.977	-0.828944	-1.0863	0.671747	194	0	1015.24	4
D043S	28.9892	-87.9346	-0.841049	0.591217	-0.857747	51	8	1492	4
FFMT6	26.9997	-87.9967	-0.914318	-2.38054	-4.82583	197	51	2767	4
D002S	28.5571	-87.7607	-0.928822	-1.5022	0.410752	63	14	2389	4
LBNL11	28.3452	-88.7785	-1.1856	-0.0470988	1.20043	60	0	1437.72	5
3.31	28.8231	-88.4005	-1.18701	0.982041	-0.819548	10	0	976	5
D008S	27.8874	-88.6268	-1.26282	-1.30173	0.487981	98	9	1606.3	5
D094S	29.3352	-87.0464	-1.37597	0.277377	-1.24399	145	94	668	5
1.02	28.74	-88.5706	-1.43115	0.263101	0.735848	20	1	1129	5
FFMT5	27.3363	-88.6593	-1.546	-2.3747	0.339465	158	11	2259	5
3.32	28.9138	-88.4378	-1.5794	0.215014	0.12803	21	5	854	5
ALTFF012	28.2973	-88.6363				56	9	1738.23
D013S	27.6544	-88.6379				123	12	1766
D014S	28.5654	-88.4481				21	6	1759.94
D017S	28.4734	-88.4783				31	6	1711.75
FF013	28.2049	-89.056				90	5	1213.39
FFC1	28.0596	-90.2491				200	6	325
LBNL13	28.4471	-88.7593				50	6	1286.42
LBNL8	28.5752	-88.5378				25	2	1577.91
LBNL9	28.5141	-88.6006				34	5	1515.83
NF009	28.7382	-88.3974				3	5	1489

## Sheet: 2013 Imputed Scores unrotated
PCA: Imputed Station Scores (unrotated)
Transformed, Standardized data set
			Original PCA Scores						Imputed PCA Scores				Both
Station	Latitude	Longitude	Factor1	Factor2	Factor3	Wellhead	Seep	Depth	Factor12	Factor22	Factor32		Factor1s	Zones
NF009	28.7382	-88.3974	.	.	.	3	5	1489	3.35041	0.51581	-0.71433		3.35041	1
D040S	28.7423	-88.3622	2.49258	-1.74093	-0.8179	1	4	1517	.	.	.		2.49258	1
ALTNF001	28.7348	-88.3705	2.37357	-0.83631	-0.26385	1	4	1543	.	.	.		2.37357	1
LBNL1	28.732	-88.3768	2.22639	0.27359	-0.30132	1	4	1578	.	.	.		2.22639	1
NF006MOD	28.7451	-88.3594	2.06356	-0.46397	-0.98218	1	3	1517	.	.	.		2.06356	1
D031S	28.7317	-88.3587	2.06037	-1.43902	0.35036	1	3	1508	.	.	.		2.06037	1
D038SW	28.7405	-88.3681	1.67839	-1.15132	0.42097	0	4	1509	.	.	.		1.67839	1
D042S	28.7425	-88.3705	1.36074	-0.33518	0.00435	1	4	1502	.	.	.		1.36074	1
FFC1	28.0596	-90.2491	.	.	.	200	6	325	1.1835	0.61022	1.26396		1.1835	1
NF011	28.7653	-88.3669	0.93075	0.84465	0.31997	3	3	1449	.	.	.		0.93075	1
NF012	28.7579	-88.3445	0.77796	1.00271	0.1258	3	1	1520	.	.	.		0.77796	2
NF008	28.72	-88.3884	0.75693	0.40783	0.18777	3	4	1585	.	.	.		0.75693	2
D044S	28.7449	-88.3742	0.68905	-0.14839	0.60407	1	5	1493	.	.	.		0.68905	2
LBNL3	28.7052	-88.4017	0.6759	-0.08593	0.53917	5	2	1585	.	.	.		0.6759	2
LBNL5	28.6725	-88.4359	0.66885	0.83026	0.26231	10	2	1350	.	.	.		0.66885	2
D050S	28.7925	-88.3485	0.6371	1.27017	-0.77012	6	1	1432	.	.	.		0.6371	2
NF010	28.7572	-88.3887	0.61385	1.00732	0.30386	3	5	1439	.	.	.		0.61385	2
ALTNF015	28.7099	-88.3664	0.53487	0.02233	0.9738	3	2	1607	.	.	.		0.53487	2
FF010	28.668	-88.43	0.42903	0.84167	-0.23077	10	2	1356	.	.	.		0.42903	2
NF013	28.7388	-88.3356	0.38266	0.10667	0.38773	3	1	1567	.	.	.		0.38266	2
LBNL7	28.6392	-88.4713	0.31471	0.29495	0.07793	15	1	1577	.	.	.		0.31471	2
LBNL14	28.7302	-88.417	0.28418	0.86724	0.31161	5	3	1535	.	.	.		0.28418	2
D057S	28.5493	-88.6776	0.26609	0.75598	-0.36115	37	2	1364	.	.	.		0.26609	2
2.27	29.016	-88.8934	0.24838	0.60434	-0.08496	60	14	76	.	.	.		0.24838	2
M011S	29.0004	-88.8	0.11198	1.06475	-0.44728	51	7	211	.	.	.		0.11198	3
FFMT2	28.4479	-89.6719	0.10655	1.19517	-1.34158	132	3	684	.	.	.		0.10655	3
NF014	28.7196	-88.3447	0.03232	0.27441	0.99476	3	1	1579	.	.	.		0.03232	3
FF005	28.807	-88.561	0.02078	0.7498	0.05543	21	4	1003	.	.	.		0.02078	3
D034S	28.7348	-88.3622	-0.08166	-2.90538	1.8581	1	3	1544	.	.	.		-0.08166	3
LBNL17	28.6968	-88.3849	-0.09849	0.8371	0.05124	5	3	1595	.	.	.		-0.09849	3
D085S	28.8629	-88.5346	-0.13117	1.06879	-0.4721	22	3	842	.	.	.		-0.13117	3
4.45	28.9182	-88.3536	-0.13694	1.37845	0.08047	20	2	755	.	.	.		-0.13694	3
FFMT1	28.5396	-89.8288	-0.15632	-1.55543	0.61921	145	10	211	.	.	.		-0.15632	3
ALTFF012	28.2973	-88.6363	.	.	.	56	9	1738	-0.26303	0.22448	0.72244		-0.26303	3
2.21	28.7846	-88.4537	-0.32001	1.58207	-1.02231	10	5	1367	.	.	.		-0.32001	3
D084S	28.8417	-88.492	-0.34777	0.55108	-0.22938	17	2	931	.	.	.		-0.34777	3
D010S	28.5701	-88.3234	-0.3773	-0.04063	-0.07206	19	8	1884	.	.	.		-0.3773	3
D021S	28.703	-88.361	-0.40346	0.04856	0.88646	4	2	1618	.	.	.		-0.40346	3
FFMT3	28.2187	-89.4917	-0.44842	0.05042	0.94375	125	7	1002	.	.	.		-0.44842	4
D015S	28.2938	-88.46	-0.52581	-0.77397	0.6001	50	5	1576	.	.	.		-0.52581	4
D062S	28.2656	-88.9233	-0.53068	0.10908	0.38229	76	3	1303	.	.	.		-0.53068	4
FF003	28.874	-88.7569	-0.56483	0.74417	0.95576	41	1	493	.	.	.		-0.56483	4
D024S	28.7746	-88.1675	-0.60289	0.25655	-0.03071	20	1	1697	.	.	.		-0.60289	4
FFMT4	27.8283	-89.1648	-0.60715	-0.97104	-0.48576	128	1	1405	.	.	.		-0.60715	4
FFC4	27.4604	-89.7795	-0.69026	-0.81744	-0.0203	199	7	1456	.	.	.		-0.69026	4
4.44	28.8281	-88.3598	-0.70033	0.40174	0.44165	10	1	755	.	.	.		-0.70033	4
LBNL4	28.6881	-88.4184	-0.70148	0.28233	1.06093	8	0	1422	.	.	.		-0.70148	4
D019S	28.6727	-88.3685	-0.71986	0.15739	0.58804	7	2	1656	.	.	.		-0.71986	4
D012S	28.6724	-88.2339	-0.75519	0.0167	0.38793	15	2	1819	.	.	.		-0.75519	4
D007S	28.0866	-88.517	-0.75646	-0.26953	-3.06926	74	16	2052	.	.	.		-0.75646	4
FFC7	27.733	-89.977	-0.82894	-1.0863	0.67175	194	0	1015	.	.	.		-0.82894	4
D043S	28.9892	-87.9346	-0.84105	0.59122	-0.85775	51	8	1492	.	.	.		-0.84105	4
FF013	28.2049	-89.056	.	.	.	90	5	1213	-0.85119	0.49807	-0.27113		-0.85119	4
FFMT6	26.9997	-87.9967	-0.91432	-2.38054	-4.82583	197	51	2767	.	.	.		-0.91432	4
D002S	28.5571	-87.7607	-0.92882	-1.5022	0.41075	63	14	2389	.	.	.		-0.92882	4
LBNL8	28.5752	-88.5378	.	.	.	25	2	1578	-1.11571	1.12095	0.16167		-1.11571	4
LBNL11	28.3452	-88.7785	-1.1856	-0.0471	1.20043	60	0	1438	.	.	.		-1.1856	5
3.31	28.8231	-88.4005	-1.18701	0.98204	-0.81955	10	0	976	.	.	.		-1.18701	5
D008S	27.8874	-88.6268	-1.26282	-1.30173	0.48798	98	9	1606	.	.	.		-1.26282	5
D094S	29.3352	-87.0464	-1.37597	0.27738	-1.24399	145	94	668	.	.	.		-1.37597	5
1.02	28.74	-88.5706	-1.43115	0.2631	0.73585	20	1	1129	.	.	.		-1.43115	5
FFMT5	27.3363	-88.6593	-1.546	-2.3747	0.33946	158	11	2259	.	.	.		-1.546	5
3.32	28.9138	-88.4378	-1.5794	0.21501	0.12803	21	5	854	.	.	.		-1.5794	5
D017S	28.4734	-88.4783	.	.	.	31	6	1712	-1.93208	-0.90585	0.66026		-1.93208	5
D013S	27.6544	-88.6379	.	.	.	123	12	1766	-2.15783	-5.48349	-3.74295		-2.15783	5
D014S	28.5654	-88.4481	.	.	.	21	6	1760	-2.43462	-0.12138	0.95526		-2.43462	5
LBNL13	28.4471	-88.7593	.	.	.	50	6	1286	-2.90742	1.8361	0.46646		-2.90742	5
LBNL9	28.5141	-88.6006	.	.	.	34	5	1516	-4.41629	0.3873	1.40832		-4.41629	5

## Sheet: Transforms
								Mean	Std Dev	Minimum	Maximum		MAX/MIN
l_Porosity =	LOG(	Porosity	+	1	);			67.4	6.925	31.2	75.8		2.42949
l_Carbon =	LOG(	Carbon	+	0.01	);			2.437	0.74	0.403	4.78		11.861
l_TOC =	LOG(	TOC	+	0.01	);			1.409	0.627	0.206	2.94		14.2718
l_Mud =	LOG(	Mud	+	1	);			93.545	12.453	18.6	99.2		5.33333
l_TPH =	LOG(	TPH	+	1	);			259.903	836.279	0.004	5023		1255751
l_PAH44 =	LOG(	PAH44	+	1	);			48.435	166.151	0.248	1181.21		4762.94
l_Al =	LOG(	Al	+	1	);			27857.7	7217.29	3950	39900		10.1013
l_Sb =	LOG(	Sb	+	0.01	);			0.596	0.453	0.082	2.09		25.4878
l_As =	LOG(	As	+	0.14	);			14.186	6.423	2.73	37.8		13.8462
l_Ba =	LOG(	Ba	+	1	);			776.017	1510.14	28	12700		453.571
l_Be =	LOG(	Be	+	0.01	);			1.295	0.343	0.502	2.16		4.30279
l_Cd =	LOG(	Cd	+	0.001	);			0.25	0.109	0.046	0.692		15.0435
l_Cr =	LOG(	Cr	+	0.1	);			34.513	7.43	8.98	48.2		5.36748
l_Co =	LOG(	Co	+	0.11	);			10.593	3.513	2.23	24.6		11.0314
l_Cu =	LOG(	Cu	+	0.1	);			21.986	6.713	2.44	37.7		15.4508
l_Fe =	LOG(	Fe	+	1	);			26230.1	6678.41	7700	36000		4.67532
l_Pb =	LOG(	Pb	+	0.1	);			25.865	7.335	6.97	44		6.31277
l_Mn =	LOG(	Mn	+	1	);			8136.37	9316.61	128	53200		415.625
l_Hg =	LOG(	Hg	+	0.001	);			0.051	0.023	0.004	0.121		30.25
l_Ni =	LOG(	Ni	+	0.1	);			34.995	12.902	4.64	69.9		15.0647
l_Ag =	LOG(	Ag	+	0.001	);			0.065	0.034	0.014	0.186		13.2857
l_Ti =	LOG(	Ti	+	0.01	);			0.571	0.307	0.122	1.58		12.9508
l_V =	LOG(	V	+	1	);			69.25	20.79	9.41	107		11.3709
Porosity=	l_Porosity;		r_Porosity=	Porosity;		l_Porosity
Carbon=	l_Carbon;		r_Carbon=	Carbon;		l_Carbon
TOC=	l_TOC;		r_TOC=	TOC;		l_TOC
Mud=	l_Mud;		r_Mud=	Mud;		l_Mud
TPH=	l_TPH;		r_TPH=	TPH;		l_TPH
PAH44=	l_PAH44;		r_PAH44=	PAH44;		l_PAH44
Al=	l_Al;		r_Al=	Al;		l_Al
Sb=	l_Sb;		r_Sb=	Sb;		l_Sb
As=	l_As;		r_As=	As;		l_As
Ba=	l_Ba;		r_Ba=	Ba;		l_Ba
Be=	l_Be;		r_Be=	Be;		l_Be
Cd=	l_Cd;		r_Cd=	Cd;		l_Cd
Cr=	l_Cr;		r_Cr=	Cr;		l_Cr
Co=	l_Co;		r_Co=	Co;		l_Co
Cu=	l_Cu;		r_Cu=	Cu;		l_Cu
Fe=	l_Fe;		r_Fe=	Fe;		l_Fe
Pb=	l_Pb;		r_Pb=	Pb;		l_Pb
Mn=	l_Mn;		r_Mn=	Mn;		l_Mn
Hg=	l_Hg;		r_Hg=	Hg;		l_Hg
Ni=	l_Ni;		r_Ni=	Ni;		l_Ni
Ag=	l_Ag;		r_Ag=	Ag;		l_Ag
Ti=	l_Ti;		r_Ti=	Ti;		l_Ti
V=	l_V;		r_V=	V;		l_V
Porosity	Carbon	TOC	Mud	TPH	PAH44	Al	Sb	As	Ba	Be	Cd	Cr	Co	Cu	Fe	Pb	Mn	Hg	Ni	Ag	Ti	V
