# Supplementary material for: The expanded footprint of the Deepwater Horizon oil spill in the Gulf of Mexico deep-sea benthos
Source: PLoS One. 2020 Jun 30;15(6):e0235167. doi: 10.1371/journal.pone.0235167 (PMC7326171; doi:10.1371/journal.pone.0235167)
Supplement: S2 Table — (XLSX) [file pone.0235167.s002.xlsx]

## Sheet: Metadata
Title:	The Expanded Footprint of the Deepwater Horizon Oil Spill in the Gulf of Mexico Deep-Sea Benthos
Data Provided By:	Paul A. Montagna
	Endowed Chair For Ecosystem Studies and Modeling
	Harte Research Institute for Gulf of Mexico Studies
	Texas A&M University-Corpus Christi
	6300 Ocean Drive, Unit 5869
	Corpus Christi, Texas 78712
	paul.montagna@tamucc.edu
	office (361) 825-2040; mobile (361) 442-6791
	http://harteresearchinstitute.org/
Sampling Design:	Samples collected using an OSIL, Bowers and Connelly, Multiple Corer (multi-corer)
	Collects 12 sediment "cores" per deployment. Each deployment is a "replicate drop"
Reference:	Montagna, P.A., J.G. Baguley, C. Cooksey, and J.L. Hyland. 2013. Deepwater Horizon Oil Spill: Assessment of Potential Impacts on the Deep Soft-Bottom Benthos. Interim Data Summary Report. NOAA Technical Memorandum NOS NCCOS XXX. NOAA, National Centers for Coastal Ocean Science, Charleston, SC. 27 p.
Run Date:	2020-03-27

## Sheet: Supplement Table 2
Table S2 (Supplemental Table 2). Results for SIMPER analysis on macrofauna taxa.
Similarity Percentages - species contributions - cut off 70%.
One-Way Analysis for differences among classification groups: 1=severe, 2=moderate, 3=uncertain, 4=none, 5=pristine.
Abundance = average for all stations within the group.
Group	Rank	Species	Abundance (n/m²)	Contribution (%)	Cumulative (%)
1	1	Dorvilleidae	1345.42	21.13	21.13
1	2	Paraonidae	762.864	15.41	36.54
1	3	Capitellidae	409.658	12.54	49.08
1	4	Spionidae	365.574	10.49	59.57
1	5	Nemertea	165.894	7.09	66.66
1	6	Maldanidae	269.616	5.29	71.95
2	1	Paraonidae	1325.69	10.98	10.98
2	2	Capitellidae	920.516	8.97	19.95
2	3	Maldanidae	1002.99	8.62	28.57
2	4	Spionidae	816.816	8.06	36.63
2	5	Dorvilleidae	727.381	6.2	42.83
2	6	Cirratulidae	620.01	5.31	48.14
2	7	Nemertea	356.077	5.3	53.44
2	8	Syllidae	441.84	5.22	58.66
2	9	Sigalionidae	201.924	3.72	62.38
2	10	Cossuridae	362.141	3.59	65.98
2	11	Nereididae	142.564	3.29	69.27
2	12	Thyasiridae	227.708	2.96	72.23
3	1	Spionidae	1363.09	11.31	11.31
3	2	Paraonidae	1338.1	10.59	21.91
3	3	Nemertea	412.496	7.06	28.97
3	4	Capitellidae	746.382	6.82	35.79
3	5	Cossuridae	406.022	4.53	40.32
3	6	Cirratulidae	625.5	4.48	44.8
3	7	Maldanidae	410.468	4.42	49.22
3	8	Syllidae	253.128	3.9	53.13
3	9	Lumbrineridae	325.442	3.71	56.84
3	10	Dorvilleidae	250.272	3.64	60.48
3	11	Ampharetidae	169.781	3.27	63.75
3	12	Opheliidae	149.573	3	66.75
3	13	Thyasiridae	201.924	2.43	69.18
3	14	Bivalvia	145.444	2.3	71.48
4	1	Spionidae	1061.46	10.52	10.52
4	2	Paraonidae	768.398	8.25	18.76
4	3	Capitellidae	424.36	5.84	24.61
4	4	Nemertea	316.84	5.7	30.3
4	5	Maldanidae	447.746	5.13	35.43
4	6	Cirratulidae	394.42	4.23	39.65
4	7	Syllidae	263.088	4.11	43.77
4	8	Podocopida	238.394	3.98	47.75
4	9	Ampharetidae	128.369	3.09	50.84
4	10	Opheliidae	139.712	2.8	53.64
4	11	Acrocirridae	101.606	2.7	56.33
4	12	Dorvilleidae	170.042	2.65	58.98
4	13	Prochaetodermatidae	159.264	2.45	61.44
4	14	Lumbrineridae	87.4225	2.24	63.68
4	15	Sigalionidae	100.2	1.82	65.5
4	16	Thyasiridae	98.6049	1.73	67.23
4	17	Terebellidae	107.952	1.69	68.92
4	18	Nereididae	58.0644	1.58	70.51
5	1	Spionidae	831.746	10.52	10.52
5	2	Paraonidae	581.774	8.84	19.36
5	3	Nemertea	225.3	5.77	25.13
5	4	Capitellidae	351.188	5.6	30.73
5	5	Syllidae	259.532	5.34	36.07
5	6	Cirratulidae	299.29	5.14	41.21
5	7	Ampharetidae	132.02	3.12	44.34
5	8	Maldanidae	148.352	3.05	47.38
5	9	Bivalvia	117.506	2.94	50.33
5	10	Dorvilleidae	102.82	2.83	53.16
5	11	Sipuncula	130.416	2.71	55.87
5	12	Oweniidae	65.4481	2.37	58.24
5	13	Opheliidae	106.916	2.24	60.48
5	14	Podocopida	79.0321	2.22	62.69
5	15	Sabellidae	67.5684	2.14	64.83
5	16	Lumbrineridae	60.6841	1.97	66.81
5	17	Myodocopida	79.7449	1.96	68.76
5	18	Acrocirridae	62.2521	1.92	70.68

## Sheet: DataMeiofauna
ID	NEMA	COPE	KINO	POLY	OSTR	GTRICHA	CNID	ROTI	NEMER	TARD	ISOP	TANA	CUMA	BIVAL	GPOD	ACARI	TURB	OLIGO	SIPUN	AMPH	SCAPH	APLAC	BRYO	LORI	GNATH	PRIAP	BRACH	ECHINO	UNID
1	8339	1367	1	36	5	0	0	0	0	0	0	0	0	6	0	0	0	0	0	0	0	0	0	0	0	0	0	0	0
2	11414	929	25	59	9	0	0	0	0	0	0	0	0	8	0	0	0	0	0	0	0	0	0	0	0	0	0	0	0
3	1697	328	6	109	3	0	0	0	3	0	0	0	0	6	0	0	0	0	3	0	0	6	0	0	0	0	0	0	0
4	6071	1087	41	53	44	1	0	0	0	1	0	1	0	1	0	0	0	0	0	0	0	1	0	1	0	0	0	0	0
5	4193	11	135	54	7	0	0	0	8	0	0	0	0	17	0	0	0	0	0	0	0	0	0	0	0	0	0	0	0
6	14482	1048	29	142	13	0	1	0	0	4	0	1	0	17	0	0	0	0	3	1	0	1	0	0	0	0	0	0	0
7	4197	749	22	56	8	0	0	0	1	0	0	1	0	5	0	0	0	0	2	0	0	2	0	0	0	0	0	0	0
8	9431	1702	473	159	28	1	1	0	0	0	2	2	0	2	0	0	0	0	0	2	0	1	0	0	0	0	0	0	0
9	14394	2739	296	225	23	1	0	0	0	0	0	0	0	9	0	1	0	0	0	0	0	0	0	0	0	0	0	0	0
10	9707	1100	239	396	1	29	1	0	0	0	0	0	0	6	0	0	0	0	0	0	0	1	0	0	0	0	0	0	0
11	3619	1691	4	140	5	0	0	0	0	0	0	0	0	3	1	0	0	0	0	0	0	0	0	0	0	0	0	0	1
12	1455	407	15	72	4	0	0	0	0	0	0	3	1	1	0	0	0	0	0	0	0	0	0	0	0	0	0	0	0
13	6681	107	1	54	0	1	0	6	0	0	0	0	0	0	0	0	0	0	0	0	0	0	0	0	0	0	0	0	0
14	9167	611	56	97	5	5	0	0	0	0	0	0	0	2	0	0	0	0	0	0	0	0	0	0	0	0	0	0	0
15	3806	639	24	185	3	8	0	0	0	0	0	0	0	45	0	0	0	0	0	0	0	0	0	0	0	0	0	1	0
16	2474	852	13	22	10	0	0	0	0	0	0	0	21	1	0	0	0	0	0	0	0	0	0	0	0	0	0	0	0
17	5090	417	13	54	21	2	1	0	1	1	0	0	0	3	0	0	5	0	0	0	0	0	0	0	0	0	0	0	5
18	6444	940	100	88	19	1	2	0	0	0	0	3	0	3	0	0	0	0	0	1	0	1	0	0	0	0	0	0	0
19	6331	427	56	95	1	0	0	0	0	0	0	0	0	2	0	0	0	0	0	0	0	0	0	0	0	0	0	0	0
20	11167	1074	11	308	9	20	0	2	0	0	0	0	0	40	0	0	0	0	3	0	0	0	0	0	0	0	0	0	0
21	319	283	2	3	11	0	0	0	0	5	0	0	0	0	0	0	0	0	0	1	0	0	0	0	0	0	0	0	0
22	9467	137	0	13	1	0	0	0	0	0	0	0	0	2	0	0	0	0	0	0	0	0	0	0	0	0	0	0	0
23	3713	694	6	40	9	0	0	0	0	2	0	0	0	9	0	0	0	0	0	1	0	0	0	0	0	0	0	0	0
24	670	176	4	11	6	0	0	0	0	0	0	1	0	0	0	0	0	0	1	1	0	0	0	0	0	0	0	0	0
25	313	187	6	2	5	0	0	0	0	0	0	1	0	0	0	0	0	0	0	0	0	0	0	0	0	0	0	0	0
26	946	314	9	26	10	0	0	0	1	3	0	6	0	1	0	0	0	0	0	0	0	0	0	0	0	0	0	0	0
27	1123	420	8	16	7	0	0	0	0	6	0	2	0	0	0	0	0	0	0	0	0	0	0	0	0	0	0	0	0
28	1086	277	10	18	4	0	0	0	0	0	0	5	0	2	0	0	0	0	0	0	0	0	0	0	0	0	0	0	0
29	786	322	8	19	10	0	0	0	0	4	1	1	0	0	1	0	0	0	0	1	0	0	0	0	0	0	0	0	0
30	3593	641	12	24	12	2	0	0	0	8	1	0	0	1	0	0	0	0	0	0	0	0	0	1	0	0	0	0	0
31	2817	621	19	43	19	1	0	0	0	3	0	2	0	4	0	0	0	0	0	0	0	0	0	0	0	0	0	0	0
32	2795	900	14	56	23	0	0	0	0	4	0	0	0	4	0	0	0	0	0	0	0	1	0	1	0	0	0	0	0
33	317	60	0	4	1	0	0	0	0	2	0	0	0	0	0	0	0	0	0	0	0	0	0	0	0	0	0	0	0
34	2083	634	2	84	5	0	0	0	0	0	0	2	0	8	0	0	0	0	0	0	0	0	0	0	0	0	0	0	0
35	1489	317	0	12	13	0	0	0	0	0	0	1	0	1	1	1	0	0	1	0	0	0	0	0	0	0	0	0	0
36	1540	359	8	27	6	0	0	0	0	0	0	0	0	12	0	0	0	0	0	0	0	2	0	0	0	0	0	0	0
37	2686	823	9	43	21	0	0	0	0	1	0	0	0	6	0	0	0	0	1	0	0	0	0	0	0	0	0	0	0
38	3200	920	17	27	10	0	0	0	0	6	0	0	0	8	0	0	0	0	0	0	0	1	0	0	0	0	0	0	0
39	2697	740	8	30	24	0	0	0	0	3	0	1	0	2	0	0	0	0	1	0	0	0	0	0	0	0	0	0	1
40	3961	87	1	14	0	0	0	0	0	0	0	0	0	3	0	0	0	0	0	0	0	0	0	0	0	0	0	0	0
41	382	86	0	13	2	0	0	0	0	0	0	0	0	2	0	0	0	0	0	0	0	0	0	0	0	0	0	0	0
42	1980	60	0	4	0	0	0	0	0	0	0	0	0	0	0	0	0	0	0	0	0	0	0	0	0	0	0	0	0
43	5201	102	4	8	0	0	0	0	0	0	0	0	0	0	0	0	0	0	0	0	0	0	0	0	0	0	0	0	0
44	5888	348	0	34	0	0	0	0	0	0	0	0	0	0	0	0	0	0	0	0	0	0	0	0	0	0	0	0	0
45	4404	991	1	62	36	0	5	0	0	9	0	1	0	5	0	0	0	0	1	0	0	0	0	0	0	0	0	0	0
46	3513	635	1	25	1	0	0	0	0	0	0	0	0	5	3	0	0	0	0	0	0	0	0	0	0	0	0	0	0
47	1706	37	0	15	0	0	0	0	0	6	0	0	0	6	0	0	0	0	0	0	0	0	0	0	0	0	0	0	0
48	14770	969	17	52	3	0	0	0	0	1	0	0	0	6	0	0	0	0	0	0	0	0	0	0	0	0	0	0	1
49	1014	434	15	16	18	0	0	0	0	3	0	0	0	1	0	0	0	0	1	0	0	0	0	1	0	0	0	0	0
50	4445	753	7	67	13	0	0	0	0	1	0	0	0	12	0	0	0	0	0	0	0	0	0	0	0	0	0	0	0
51	8480	650	6	52	0	0	1	0	0	2	0	0	0	1	0	0	0	0	0	0	0	0	0	0	0	0	0	0	0
52	2535	416	2	48	19	0	0	0	0	0	0	1	0	10	0	0	0	0	0	0	0	1	0	0	0	0	0	0	0
53	1556	445	31	14	10	0	0	0	0	0	0	1	0	3	0	0	0	0	0	0	0	0	0	6	0	0	0	0	0
54	3329	562	35	32	23	0	0	0	0	25	0	1	0	1	0	0	0	0	0	0	0	1	0	6	0	0	0	0	0
55	6761	1698	77	137	44	1	2	0	0	1	0	0	0	12	0	0	0	0	0	0	0	5	0	0	0	0	0	1	0
56	5467	2475	68	47	50	1	1	0	0	0	0	2	0	4	0	0	0	0	0	0	0	0	0	0	0	0	0	0	0
57	4472	943	46	41	36	2	4	1	0	4	0	2	0	3	0	0	0	0	0	0	0	0	0	0	0	0	0	0	0
58	3477	541	49	45	42	1	0	0	0	1	0	2	0	11	0	1	0	0	0	0	0	0	0	0	0	0	0	0	0
59	2705	368	7	66	9	1	0	0	0	0	0	0	0	2	0	0	0	0	0	0	0	5	0	0	0	0	0	0	0
60	4048	350	25	65	23	6	0	0	0	9	0	1	0	2	0	0	0	0	0	1	0	0	0	0	0	0	0	0	0
61	4442	1061	38	48	20	0	0	0	1	0	0	2	0	3	0	0	0	0	1	0	0	4	0	0	0	0	0	0	0
62	4639	681	20	51	17	10	0	0	0	0	0	0	0	5	0	0	0	0	1	0	0	1	0	0	0	0	0	0	0
63	2158	569	24	14	26	0	0	0	0	8	2	1	0	4	0	0	0	0	0	0	0	0	0	2	0	0	0	0	0
64	5672	538	26	76	25	3	13	0	0	0	0	1	0	4	0	0	0	0	1	0	0	0	1	0	0	0	0	0	3
65	1550	413	2	25	12	0	0	0	0	1	0	3	0	5	0	0	0	0	0	3	0	1	0	0	0	0	0	0	0
66	8089	1406	125	106	29	0	8	0	0	16	1	5	0	4	1	1	0	0	0	0	0	2	0	0	0	0	0	0	1
67	8270	1294	98	136	21	0	0	0	0	0	0	0	0	4	0	0	0	0	0	0	0	0	0	0	0	0	0	0	0
68	2138	436	19	22	16	1	0	0	0	2	0	0	0	5	0	9	0	0	2	0	0	0	0	0	0	0	0	0	0
69	6325	1943	97	191	44	0	0	0	0	0	0	2	0	3	0	0	0	0	1	0	0	2	0	0	0	0	0	0	10
70	4646	671	7	89	21	1	0	0	0	1	0	1	0	4	0	0	0	0	0	1	0	1	0	0	0	0	0	0	0
71	4919	432	2	41	8	0	0	0	0	0	1	0	0	7	0	0	0	0	0	0	0	0	0	0	0	0	0	0	0
72	2349	650	8	49	12	1	1	0	0	1	0	0	0	15	0	0	0	0	0	0	0	4	0	0	0	0	0	0	0
73	4586	650	22	68	16	0	0	0	0	1	0	1	0	7	0	0	0	0	1	0	0	4	0	0	0	0	0	0	0
74	5994	927	112	172	34	0	0	0	0	0	0	1	0	6	1	0	0	0	0	0	0	0	0	0	0	0	0	0	0
75	1208	266	5	13	17	0	0	0	0	0	0	5	0	0	0	0	0	0	0	0	0	0	0	0	0	0	0	0	0
76	1523	544	30	21	20	0	0	0	0	1	0	1	0	9	1	0	0	0	0	1	0	0	0	0	0	0	0	0	0
77	729	79	18	21	1	0	0	0	0	0	0	0	0	0	0	0	0	0	0	0	0	0	0	0	0	0	0	0	0
78	7382	785	32	99	5	28	0	0	0	0	0	0	0	0	0	0	0	0	0	1	0	1	0	0	0	0	0	0	0
79	3072	553	30	25	45	0	0	0	0	2	0	3	0	7	0	0	0	0	0	1	0	1	0	0	0	0	0	0	0
80	1467	192	6	30	7	0	0	0	0	5	0	1	0	1	0	0	0	0	0	0	0	0	0	0	0	0	0	0	0
81	541	262	2	13	3	0	0	0	0	0	0	0	0	1	0	0	0	0	0	0	0	0	0	0	0	0	0	0	0
82	421	95	0	4	2	0	0	0	0	0	0	0	0	0	0	1	0	0	0	0	0	0	0	0	0	0	0	0	0
83	20206	260	0	91	0	0	0	0	0	0	0	0	0	5	0	0	0	0	0	1	0	0	0	0	0	0	0	0	0
84	4027	818	7	88	16	0	0	0	0	2	0	0	0	5	0	0	0	0	0	1	0	3	0	0	0	0	0	0	0
85	1420	541	3	24	6	0	0	0	0	1	0	0	0	2	1	0	0	0	0	0	0	0	0	0	0	0	0	0	3
86	3699	1310	21	112	33	6	0	0	0	0	0	2	0	6	0	0	0	0	3	0	0	6	0	0	0	0	0	0	0
87	7902	1282	4	68	8	0	0	0	0	1	0	0	0	2	0	0	0	0	1	0	0	1	0	0	0	0	0	0	0
88	4785	851	1	29	23	0	0	0	0	2	0	0	0	5	0	0	0	0	0	0	0	0	0	0	0	0	0	0	0
89	7708	479	1	38	4	0	0	0	0	4	0	0	0	6	1	0	0	0	0	0	0	2	0	0	0	0	0	0	0
90	3827	2738	2	109	1	0	0	0	0	0	0	0	0	6	0	0	0	0	0	0	0	3	0	0	0	0	0	0	0
91	6545	336	1	71	7	0	0	0	0	0	0	0	0	7	0	0	0	0	0	0	0	1	0	0	0	0	0	0	0
92	6088	691	1	68	3	0	0	0	0	0	0	0	0	14	0	0	0	0	0	0	0	2	0	0	0	0	0	0	0
93	6003	1625	2	80	17	0	0	0	0	6	0	0	1	4	0	2	0	0	1	0	0	0	0	0	0	0	0	0	0
94	2971	2983	3	593	8	0	0	0	0	0	0	0	0	1	0	0	0	0	0	0	0	0	0	0	0	0	0	0	0
95	1108	80	5	12	1	0	1	0	0	0	0	2	0	0	0	0	0	0	0	0	0	0	0	0	0	0	0	0	0
96	10439	1030	31	269	10	0	0	0	0	0	0	0	0	19	0	0	0	0	0	2	0	0	0	0	0	0	0	1	0
97	2940	836	56	132	10	1	0	0	0	2	0	0	2	7	0	0	0	0	1	0	0	2	0	0	0	0	0	0	0
98	9401	1281	3	177	9	0	0	0	0	0	0	1	0	8	1	0	0	0	1	0	0	1	0	0	0	0	0	0	3
99
100	1921	337	24	71	22	1	0	0	0	2	0	1	0	1	0	0	0	0	1	0	0	1	0	0	0	0	0	0	0
101	2978	338	8	80	8	1	0	0	0	0	0	0	1	24	1	0	0	0	10	1	0	1	0	1	0	0	0	1	0
102	2980	625	65	135	26	0	0	0	0	0	0	2	1	16	0	0	0	0	3	0	0	0	0	0	0	0	0	0	0
103	3171	683	42	139	3	4	0	0	0	0	0	0	0	27	0	0	0	0	9	0	0	1	0	0	0	0	0	0	0
104	3644	350	66	95	13	0	0	0	0	0	0	0	0	6	0	0	0	0	6	0	0	0	0	0	0	0	0	0	0
105	3698	662	101	109	44	2	0	0	0	2	0	2	2	23	0	16	0	0	1	0	0	3	0	4	0	0	0	0	0
106	7598	70	0	42	0	0	0	0	0	1	0	0	0	1	0	0	0	0	0	0	0	0	0	1	0	0	0	0	0
107	10396	720	2	25	11	0	0	0	0	4	0	1	0	7	0	0	0	0	0	0	0	0	0	0	0	0	0	0	0
108	9713	602	0	35	2	0	0	0	0	0	0	0	0	14	0	0	0	0	0	0	0	0	0	0	0	0	0	0	0
109	10857	418	4	40	12	0	0	0	0	8	0	1	0	9	0	0	0	0	1	0	0	3	0	0	0	0	0	0	0
110	9848	346	4	31	5	0	0	0	0	0	0	0	0	7	0	0	0	0	1	0	0	3	0	0	0	0	0	0	0
111	11444	338	2	27	5	0	0	0	0	1	0	1	0	4	0	0	0	0	0	0	0	0	0	0	0	0	0	0	0
112	4868	590	17	47	18	0	0	0	0	4	0	1	0	7	0	0	0	0	0	0	0	2	0	0	0	0	0	0	0
113	5135	878	16	50	25	0	0	0	0	7	0	6	0	10	0	0	0	0	0	0	0	1	0	0	0	0	0	0	0
114	6010	522	91	556	3	0	0	0	0	0	0	0	0	6	0	0	0	0	1	0	0	0	0	0	0	0	0	0	0
115	10690	675	179	514	0	18	2	4	0	0	0	0	0	12	0	0	0	0	0	0	0	2	0	0	0	0	0	0	0
116	4113	514	56	312	10	0	0	0	0	0	0	0	0	38	0	0	0	0	0	0	0	0	0	0	0	0	0	1	0

## Sheet: DataMacrofauna
ID	Aberrantidae	Acanthonotozomatidae	Acrocirridae	Acteonidae	Agathotanaidae	Akanthophoreidae	Alpheidae	Ampeliscidae	Ampharetidae	Amphinomidae	Amphipoda	Ampithoidae	Anarthruridae	Anthozoa	Anthuridae	Aoridae	Apistobranchidae	Aplacophora__unidentified_	Aplysiidae	Apseudidae	Arachnida	Arcidae	Armaturatanais	Ascidiacea	Astartidae	Asteroidea	Atlantidae	Axiidae	Bivalvia	Bodotriidae	Brachiopoda	Calcarea	Callianassidae	Capitellidae	Caprellidae	Caudofoveata	Cavoliniidae	Cerithiopsidae	Chaetodermatida	Chaetodermatidae	Chaetopteridae	Choristellidae	Chrysopetalidae	Cirratulidae	Coalecerotanais	Colletteidae	Corophiidae	Cossuridae	Crangonidae
1	0	0	125.5	0	0	0	0	0	83.6667	0	0	0	41.8333	0	0	0	0	0	0	0	0	0	0	0	0	0	0	0	41.8333	0	0	0	0	1087.67	0	0	0	0	0	0	0	0	0	418.333	0	0	0	167.333	0
2	0	0	167.333	0	0	0	0	0	334.667	0	0	0	0	0	0	0	0	0	0	0	0	41.8333	0	0	0	0	0	0	125.5	0	0	0	0	1129.5	0	0	0	0	0	0	0	0	0	669.333	0	41.8333	0	376.5	0
3	0	0	125.5	0	167.333	0	0	0	125.5	0	0	0	0	292.833	0	0	0	0	0	0	0	0	0	41.8333	0	0	0	0	209.167	0	0	0	0	543.833	0	0	0	0	0	0	41.8333	0	0	1589.67	0	0	0	585.667	0
4	0	0	251	0	376.5	0	0	0	209.167	0	0	0	0	0	0	0	0	0	0	0	0	0	0	0	0	0	0	0	0	0	0	0	0	292.833	0	0	0	0	0	0	41.8333	0	0	1087.67	0	125.5	0	251	0
5	0	0	0	0	0	0	0	0	0	188.25	0	0	0	0	0	0	0	0	0	0	0	0	0	0	0	0	0	0	0	0	0	0	0	62.75	0	0	0	0	0	0	0	0	0	62.75	0	0	0	188.25	0
6	0	0	292.833	0	41.8333	0	0	0	502	0	0	0	0	0	0	0	0	0	0	0	0	0	0	41.8333	0	0	0	0	1296.83	0	0	0	0	878.5	0	0	0	0	0	0	0	0	0	1715.17	0	41.8333	0	251	0
7	41.8333	0	41.8333	0	0	0	0	0	41.8333	0	0	0	83.6667	0	0	0	0	0	0	0	0	0	0	0	0	0	0	0	251	0	0	0	0	167.333	0	0	0	0	0	292.833	41.8333	0	0	669.333	0	0	0	125.5	0
8	0	0	815.75	0	0	0	0	0	376.5	0	0	0	0	0	0	62.75	0	0	0	0	0	0	0	0	0	0	0	0	0	0	0	0	0	188.25	0	0	0	0	125.5	188.25	0	0	62.75	251	0	62.75	0	313.75	0
9	41.8333	0	0	0	0	0	0	0	83.6667	292.833	0	0	0	0	0	0	0	0	0	0	0	0	0	0	0	0	0	0	0	0	0	0	0	209.167	0	0	0	0	0	251	0	0	0	83.6667	0	0	0	2886.5	0
10	0	0	0	0	0	0	0	0	0	0	0	0	0	0	0	0	0	0	0	0	0	0	0	0	0	0	0	0	41.8333	0	0	0	41.8333	1129.5	0	0	0	0	0	334.667	0	0	0	251	0	0	0	4476.17	0
11	83.6667	0	209.167	0	251	0	0	83.6667	376.5	41.8333	0	0	0	0	0	0	0	0	0	0	0	0	0	0	0	0	0	0	376.5	0	0	0	0	292.833	0	0	0	0	0	0	41.8333	0	0	794.833	0	83.6667	0	167.333	0
12	0	0	502	0	41.8333	0	0	0	543.833	0	0	0	0	0	0	0	0	0	0	0	0	0	0	0	0	0	41.8333	0	251	0	0	0	0	83.6667	0	0	0	0	0	669.333	0	0	0	753	0	41.8333	0	125.5	0
13	0	0	0	0	0	0	0	0	251	0	0	0	0	0	0	0	0	0	0	0	0	0	0	0	0	0	0	0	0	0	0	0	0	209.167	0	0	0	0	0	292.833	0	0	0	12131.7	0	41.8333	0	1004	0
14	0	0	41.8333	0	0	0	0	0	0	1464.17	0	0	0	0	0	0	0	0	0	0	0	0	0	0	0	0	0	41.8333	83.6667	0	0	0	0	41.8333	0	0	0	0	0	83.6667	0	0	0	334.667	0	0	0	502	0
15	0	0	0	0	0	0	0	0	753	41.8333	0	0	0	0	0	0	83.6667	0	0	0	0	0	0	0	0	0	0	41.8333	585.667	0	0	0	0	2426.33	83.6667	0	0	0	0	209.167	0	0	0	7822.83	0	0	0	334.667	0
16	41.8333	0	251	0	125.5	0	0	0	334.667	0	0	0	41.8333	0	41.8333	41.8333	0	0	0	0	0	0	0	41.8333	41.8333	0	0	0	0	0	0	0	0	334.667	0	0	0	0	0	167.333	0	0	0	1589.67	0	83.6667	0	83.6667	0
17	188.25	0	251	0	125.5	0	0	0	627.5	125.5	0	62.75	0	62.75	0	0	0	0	0	0	0	62.75	62.75	0	0	0	0	0	0	0	0	0	0	690.25	0	0	0	0	0	627.5	0	0	0	1317.75	0	62.75	0	376.5	0
18	0	0	167.333	0	83.6667	0	0	0	711.167	0	0	0	0	0	0	0	0	0	0	0	0	0	0	0	0	0	0	0	0	0	0	0	0	209.167	0	0	0	0	0	334.667	0	0	0	292.833	0	41.8333	0	251	0
19	0	0	0	0	0	0	0	41.8333	125.5	0	0	0	0	0	0	0	0	0	0	0	0	0	0	0	0	0	0	0	41.8333	0	0	0	0	209.167	0	0	0	0	0	334.667	0	0	0	41.8333	0	0	0	2384.5	0
20	0	0	0	0	0	0	0	0	502	0	0	0	0	0	0	0	0	0	0	0	0	0	0	0	0	0	0	0	0	0	0	0	0	502	0	0	0	0	0	167.333	0	0	0	5689.33	0	0	41.8333	669.333	0
21	0	0	41.8333	0	125.5	0	0	0	209.167	0	0	0	0	0	0	0	0	0	0	0	0	41.8333	0	0	0	0	0	0	753	0	0	0	0	1004	0	0	0	0	0	0	0	0	0	251	0	292.833	0	41.8333	0
22	0	0	0	0	0	0	0	0	0	0	0	0	0	41.8333	0	0	0	0	0	0	0	0	0	0	0	0	0	0	0	0	0	0	0	167.333	0	0	0	0	0	0	0	0	0	41.8333	0	0	0	0	0
23	41.8333	0	83.6667	0	41.8333	0	0	41.8333	83.6667	0	0	0	0	0	0	0	0	0	0	41.8333	0	0	0	0	0	0	0	0	41.8333	0	0	0	0	1506	0	0	0	0	0	0	41.8333	0	0	334.667	0	41.8333	0	167.333	0
24	0	0	83.6667	0	41.8333	0	0	0	0	0	0	0	0	0	0	0	0	0	0	0	0	0	0	0	0	0	0	0	41.8333	0	0	0	0	251	0	0	0	0	0	0	0	0	0	0	0	41.8333	0	41.8333	0
25	0	0	209.167	0	41.8333	0	0	0	41.8333	0	41.8333	0	0	0	0	0	0	0	0	41.8333	0	0	41.8333	0	0	0	0	0	0	0	0	0	0	292.833	0	0	0	0	0	0	0	0	0	41.8333	0	41.8333	0	0	0
26	0	0	41.8333	0	83.6667	125.5	0	0	83.6667	41.8333	0	0	0	0	0	0	0	0	0	0	0	0	0	0	0	0	0	0	41.8333	0	0	0	0	125.5	0	0	0	0	0	0	0	0	41.8333	125.5	0	41.8333	0	0	0
27	31.375	0	31.375	0	0	0	0	0	31.375	0	0	0	0	0	0	0	0	0	0	31.375	0	0	0	0	0	0	0	0	0	0	0	0	0	125.5	0	0	0	0	0	0	0	0	0	62.75	0	94.125	0	0	0
28	0	0	251	0	0	0	0	0	83.6667	41.8333	0	0	0	0	0	0	0	0	0	0	41.8333	0	0	0	0	0	0	0	125.5	0	0	0	0	83.6667	0	0	0	0	0	0	0	0	0	41.8333	0	0	0	0	0
29	0	0	292.833	0	41.8333	0	0	0	41.8333	0	0	0	0	0	0	0	0	0	0	0	0	0	0	0	0	0	0	0	167.333	0	41.8333	0	0	251	0	41.8333	0	0	0	41.8333	0	0	0	83.6667	0	41.8333	0	0	0
30	0	0	0	0	62.75	0	0	125.5	125.5	0	0	0	0	0	0	0	0	0	0	0	0	0	188.25	0	0	0	0	0	0	0	0	0	0	125.5	0	0	0	0	0	0	0	0	0	188.25	0	62.75	0	0	0
31	0	0	41.8333	0	83.6667	41.8333	0	0	167.333	0	0	0	0	0	0	0	0	0	0	0	0	0	83.6667	41.8333	0	0	0	0	125.5	0	0	0	0	292.833	0	0	0	0	0	0	0	0	0	0	0	0	0	41.8333	0
32	41.8333	0	41.8333	0	251	41.8333	0	0	83.6667	0	0	0	0	0	0	0	0	0	0	0	0	0	0	0	0	0	0	0	418.333	0	41.8333	0	0	418.333	0	0	0	0	0	0	0	0	0	125.5	0	167.333	0	0	0
33	0	0	125.5	0	0	0	0	41.8333	0	0	0	0	0	0	0	0	0	0	0	0	0	0	0	0	0	0	0	0	0	0	0	0	0	125.5	0	0	0	0	0	0	0	0	0	83.6667	0	41.8333	0	0	0
34	0	0	376.5	0	0	0	0	0	41.8333	0	0	0	0	0	0	0	0	0	0	0	0	0	0	0	0	0	0	0	209.167	0	0	0	0	920.333	0	0	0	0	0	0	0	0	0	83.6667	0	83.6667	0	0	0
35	41.8333	0	209.167	0	41.8333	0	0	0	41.8333	0	0	0	41.8333	0	0	0	0	0	0	0	0	0	0	0	0	0	0	0	334.667	0	0	0	0	1171.33	0	0	0	0	0	0	0	0	0	209.167	0	0	0	0	0
36	0	0	251	0	41.8333	41.8333	0	0	167.333	0	0	0	0	0	0	41.8333	0	0	0	0	0	0	0	0	0	0	0	0	209.167	0	0	0	0	502	0	0	0	0	0	0	41.8333	0	0	167.333	0	0	0	83.6667	0
37	41.8333	0	209.167	0	83.6667	83.6667	0	0	83.6667	0	0	0	0	0	0	0	0	0	0	0	0	0	0	0	0	0	0	0	753	0	0	0	0	1045.83	0	0	0	0	0	0	0	0	0	125.5	0	251	0	167.333	0
38	0	0	167.333	0	83.6667	0	0	0	41.8333	0	0	0	0	0	0	0	0	0	0	41.8333	0	0	0	0	0	0	0	0	878.5	0	0	0	0	1380.5	0	0	0	0	0	0	0	0	0	41.8333	0	83.6667	0	0	0
39	0	0	125.5	0	167.333	41.8333	0	0	251	0	0	0	0	0	0	0	0	0	0	0	0	0	0	0	0	0	0	0	334.667	0	0	0	0	794.833	0	0	0	0	0	0	0	0	0	334.667	0	125.5	0	0	0
40	0	0	0	0	41.8333	0	0	0	0	0	0	0	0	125.5	0	0	0	0	0	0	0	0	0	0	0	0	0	0	0	0	0	0	0	292.833	0	0	0	0	0	0	0	0	0	0	0	0	0	0	0
41	0	0	41.8333	0	0	0	0	0	0	0	0	0	0	0	0	0	0	0	0	0	0	0	0	0	0	0	0	0	0	0	0	0	0	83.6667	0	0	0	0	0	0	41.8333	0	0	41.8333	0	0	0	0	0
42	0	0	0	0	0	0	0	0	0	0	0	0	0	167.333	0	0	0	0	0	0	0	0	0	0	0	0	0	0	0	0	0	0	0	460.167	0	0	0	0	0	0	0	0	0	83.6667	0	0	0	0	0
43	0	0	0	0	0	0	0	0	0	0	0	0	0	0	0	0	0	0	0	0	0	0	0	0	0	0	0	0	0	0	0	0	0	167.333	0	0	0	0	0	0	0	0	0	0	0	0	0	0	0
44	0	0	0	0	0	0	0	0	41.8333	0	0	0	0	0	0	0	0	0	0	0	0	0	0	0	0	0	0	0	41.8333	0	0	0	0	460.167	0	0	0	0	0	0	0	0	0	292.833	0	0	0	125.5	0
45	0	0	62.75	0	62.75	0	0	0	188.25	0	0	0	0	0	0	0	0	0	0	0	0	0	0	0	0	0	0	0	313.75	0	0	0	0	1066.75	0	0	0	0	0	0	0	0	0	502	0	188.25	0	0	0
46	0	0	125.5	0	0	0	0	0	0	0	0	0	0	41.8333	0	0	0	0	0	0	0	0	0	0	0	0	0	0	41.8333	0	0	0	0	836.667	0	0	0	0	0	0	0	0	0	460.167	0	41.8333	0	0	0
47	0	0	83.6667	0	292.833	0	0	0	125.5	0	83.6667	0	41.8333	83.6667	0	0	0	0	0	0	0	0	83.6667	0	0	0	0	0	292.833	0	0	0	0	711.167	0	0	0	0	0	0	0	0	0	502	0	125.5	0	0	0
48	0	0	334.667	0	41.8333	0	0	0	83.6667	0	0	0	0	0	0	0	0	0	0	0	41.8333	0	41.8333	0	0	0	0	0	627.5	0	0	0	0	1171.33	0	0	0	0	0	0	0	0	0	83.6667	0	0	0	41.8333	0
49	0	0	41.8333	0	41.8333	83.6667	0	0	167.333	0	0	41.8333	0	0	0	0	0	0	0	125.5	0	0	0	0	0	0	0	0	41.8333	0	0	0	0	83.6667	0	0	0	0	0	0	0	0	0	251	0	0	0	0	0
50	0	0	83.6667	0	41.8333	0	0	0	41.8333	0	0	0	41.8333	0	0	41.8333	0	0	0	0	0	0	0	0	0	0	0	0	83.6667	0	0	0	0	543.833	0	0	0	0	0	0	0	0	0	209.167	0	209.167	0	334.667	0
51	0	0	0	0	0	0	0	0	209.167	0	0	0	41.8333	0	0	0	0	41.8333	0	0	0	0	0	0	0	0	0	0	41.8333	0	0	0	0	1045.83	0	0	0	0	0	0	0	0	0	125.5	0	83.6667	0	167.333	0
52	0	0	125.5	0	0	0	0	0	41.8333	0	0	41.8333	0	0	0	41.8333	0	0	0	0	0	0	0	0	0	0	0	0	418.333	0	0	0	0	711.167	0	0	0	0	0	0	0	0	0	41.8333	0	209.167	0	125.5	0
53	0	0	83.6667	0	41.8333	0	0	0	83.6667	0	0	0	0	41.8333	0	41.8333	0	0	0	41.8333	0	0	0	0	0	0	0	0	83.6667	0	0	0	0	418.333	0	0	0	0	0	0	41.8333	0	0	292.833	0	125.5	0	0	0
54	0	0	83.6667	0	125.5	0	0	0	209.167	0	0	0	0	0	0	0	0	0	0	0	0	0	0	41.8333	0	41.8333	0	0	0	0	0	0	0	460.167	0	0	0	0	0	0	41.8333	0	0	878.5	0	41.8333	0	0	0
55	0	0	41.8333	0	0	0	0	0	125.5	0	0	0	41.8333	41.8333	0	0	0	0	0	0	0	0	41.8333	41.8333	0	0	0	0	502	0	0	0	0	460.167	0	0	0	0	0	0	0	0	0	3514	0	41.8333	0	627.5	0
56	0	0	83.6667	0	125.5	0	0	0	334.667	41.8333	0	0	0	0	0	0	0	0	0	0	0	0	0	0	0	0	0	0	0	0	0	0	0	209.167	0	0	0	0	0	41.8333	0	0	0	920.333	0	0	292.833	125.5	0
57	0	0	83.6667	0	209.167	41.8333	0	0	41.8333	41.8333	0	0	0	0	0	41.8333	0	0	0	0	0	0	0	0	0	0	0	0	0	0	0	0	0	627.5	0	0	0	0	0	0	0	0	0	502	0	41.8333	0	83.6667	0
58	0	0	167.333	0	83.6667	0	0	0	125.5	0	0	0	0	0	0	0	0	0	0	0	0	41.8333	41.8333	0	0	0	0	0	0	0	0	0	0	418.333	0	0	0	0	0	0	0	0	0	1255	0	0	0	167.333	0
59	41.8333	0	167.333	0	0	125.5	0	0	83.6667	0	0	0	0	0	0	0	0	0	0	0	0	0	0	0	0	0	0	0	0	0	0	0	0	376.5	0	0	0	0	0	0	41.8333	0	0	1547.83	0	0	0	334.667	0
60	0	0	334.667	0	125.5	0	0	0	167.333	0	0	0	0	0	0	0	0	0	0	0	0	0	0	0	0	0	0	0	41.8333	0	0	0	0	83.6667	0	0	0	0	0	167.333	41.8333	0	0	836.667	0	83.6667	0	83.6667	0
61	0	0	188.25	0	0	0	0	0	62.75	0	0	0	0	0	0	0	0	0	0	0	0	0	0	0	0	0	0	0	753	0	0	0	0	125.5	0	0	0	0	0	690.25	0	0	0	690.25	0	0	0	188.25	0
62	0	0	251	0	41.8333	0	0	0	209.167	0	0	0	0	0	0	0	0	0	0	0	0	0	0	0	0	0	0	0	251	0	0	0	0	41.8333	0	0	0	0	0	376.5	0	0	0	209.167	0	41.8333	0	209.167	0
63	0	0	0	0	251	0	0	0	167.333	41.8333	0	0	0	0	0	0	0	0	0	0	0	0	83.6667	0	0	0	0	0	167.333	0	0	0	0	125.5	0	0	0	0	0	0	0	0	0	41.8333	0	0	0	0	0
64	0	0	376.5	0	125.5	41.8333	0	0	125.5	0	0	0	0	0	0	0	0	0	0	0	0	0	0	0	0	0	0	0	83.6667	0	0	0	0	167.333	0	0	0	0	0	794.833	0	0	0	6651.5	0	0	0	125.5	0
65	0	0	125.5	0	83.6667	41.8333	0	0	209.167	0	0	0	125.5	0	0	0	0	0	0	0	0	0	0	0	0	0	0	0	167.333	0	0	0	0	585.667	0	0	0	0	0	0	0	0	0	251	0	83.6667	0	41.8333	0
66	62.75	0	0	0	0	0	0	0	62.75	125.5	188.25	0	0	0	0	0	0	0	0	125.5	0	0	0	0	0	0	0	0	0	0	0	0	0	564.75	0	0	0	0	0	125.5	0	0	0	0	0	62.75	0	125.5	0
67	0	0	83.6667	0	0	0	0	0	125.5	0	0	0	0	0	0	0	0	0	0	0	0	0	0	0	0	0	0	0	167.333	0	0	0	0	125.5	0	0	0	0	0	83.6667	0	0	0	0	0	0	0	334.667	0
68	0	0	0	0	0	0	0	0	125.5	0	0	0	0	0	0	0	0	0	0	0	0	0	0	0	0	0	0	0	0	0	0	0	0	543.833	0	0	0	0	0	41.8333	0	0	41.8333	0	0	0	0	41.8333	0
69	31.375	0	94.125	0	0	0	0	0	439.25	62.75	0	0	219.625	0	0	0	0	0	0	0	0	0	0	0	0	0	0	0	94.125	0	0	0	0	878.5	0	0	0	0	0	125.5	0	0	0	62.75	0	0	0	3168.88	0
70	0	0	251	0	83.6667	0	0	0	125.5	0	0	0	0	0	41.8333	0	0	0	0	0	41.8333	0	0	0	0	0	0	0	41.8333	41.8333	0	0	0	334.667	0	0	0	0	0	460.167	0	0	0	1924.33	0	0	0	460.167	0
71	0	41.8333	41.8333	0	41.8333	0	0	0	167.333	0	0	0	41.8333	0	0	41.8333	0	0	0	0	0	0	0	0	0	0	0	0	209.167	0	0	0	0	1255	0	0	0	0	0	0	0	0	0	292.833	0	0	0	125.5	0
72	41.8333	0	167.333	0	125.5	0	0	0	376.5	0	0	0	0	0	0	0	0	0	0	0	0	41.8333	41.8333	0	0	0	0	0	0	0	0	0	0	460.167	0	0	0	0	0	0	0	0	0	418.333	0	41.8333	0	0	0
73	0	0	0	0	41.8333	0	0	0	0	0	0	0	0	0	0	0	0	0	0	0	0	0	0	0	0	0	0	0	209.167	0	0	0	0	1004	0	0	0	0	0	0	0	0	0	83.6667	0	41.8333	0	125.5	0
74	0	0	0	0	41.8333	125.5	0	0	41.8333	83.6667	0	0	41.8333	0	0	0	0	0	0	0	0	0	0	0	0	0	0	0	41.8333	0	0	0	0	292.833	0	0	0	0	0	83.6667	0	0	0	41.8333	0	0	0	83.6667	0
75	0	0	125.5	0	83.6667	0	0	251	251	0	0	0	0	0	0	0	0	0	0	0	0	125.5	0	0	0	0	0	0	0	0	0	0	0	83.6667	0	0	0	0	0	0	0	0	0	125.5	0	0	0	41.8333	0
76	0	0	41.8333	0	0	41.8333	0	0	83.6667	0	0	0	0	0	41.8333	0	0	0	0	0	0	0	0	0	0	0	0	0	83.6667	0	0	0	0	125.5	0	0	0	0	0	41.8333	41.8333	0	0	125.5	0	41.8333	0	0	0
77	0	0	0	0	0	0	0	1004	251	0	0	0	0	0	0	0	0	0	0	0	0	0	0	0	0	0	0	0	125.5	0	0	0	0	125.5	0	0	0	0	0	0	0	0	0	125.5	0	0	0	376.5	0
78	0	0	251	0	251	0	0	83.6667	209.167	0	0	0	41.8333	0	0	502	0	0	0	0	0	0	0	0	0	0	0	0	251	0	0	0	0	83.6667	0	0	0	0	0	502	0	0	0	167.333	0	125.5	0	334.667	0
79	41.8333	0	0	0	167.333	41.8333	0	0	83.6667	0	0	0	0	0	0	0	0	0	0	83.6667	0	0	41.8333	0	0	0	0	0	292.833	0	0	0	0	0	0	41.8333	0	0	0	0	0	0	0	125.5	0	167.333	0	83.6667	0
80	0	0	41.8333	0	41.8333	0	0	41.8333	209.167	0	0	0	0	0	0	0	0	0	0	0	0	0	0	0	0	0	0	0	0	0	0	0	0	125.5	0	0	0	0	0	0	0	0	0	0	0	0	0	0	0
81	0	0	0	0	0	0	0	0	41.8333	0	0	0	0	0	0	41.8333	0	0	0	0	0	0	0	0	0	0	0	0	125.5	0	0	0	0	0	0	0	0	0	0	0	0	0	0	41.8333	0	41.8333	0	0	0
82	0	0	0	0	41.8333	41.8333	0	41.8333	0	0	0	0	0	0	0	0	0	0	0	0	83.6667	41.8333	0	0	0	0	0	0	41.8333	0	0	0	0	0	0	0	83.6667	0	0	41.8333	0	0	0	41.8333	0	83.6667	0	0	0
83	0	0	83.6667	0	0	0	0	0	41.8333	0	0	0	41.8333	0	0	0	0	0	0	0	0	0	0	0	41.8333	0	0	0	0	0	0	0	0	1087.67	0	0	0	0	0	0	0	0	0	0	0	0	0	125.5	0
84	0	0	251	0	0	0	0	0	125.5	0	0	0	0	0	0	0	0	0	0	0	0	0	0	0	0	0	0	0	0	0	0	0	0	1506	0	0	0	0	0	0	0	0	0	125.5	0	125.5	0	125.5	0
85	0	0	167.333	0	41.8333	41.8333	0	41.8333	209.167	41.8333	0	0	0	0	0	0	0	0	0	0	0	0	0	0	0	0	0	0	0	0	0	0	0	1213.17	0	0	0	0	0	0	0	0	0	41.8333	0	125.5	0	543.833	0
86	0	0	125.5	0	0	0	0	0	125.5	0	0	0	0	0	0	0	0	0	0	0	0	0	0	0	0	0	0	0	1192.25	0	0	0	0	1317.75	0	0	0	0	0	0	0	0	0	1066.75	0	251	0	376.5	0
87	0	0	188.25	0	0	0	0	0	62.75	0	0	0	0	0	0	0	0	0	0	0	0	0	0	62.75	0	0	0	0	439.25	0	0	0	0	1255	0	0	0	0	0	0	0	0	0	439.25	0	125.5	0	313.75	0
88	0	0	376.5	0	209.167	41.8333	0	0	209.167	0	0	0	0	41.8333	0	0	0	0	0	0	0	0	0	41.8333	0	0	0	0	376.5	0	0	0	0	1673.33	0	0	0	0	0	83.6667	0	0	0	251	0	83.6667	0	292.833	0
89	0	0	41.8333	0	0	0	0	0	125.5	0	0	0	0	0	0	0	0	0	0	0	0	0	0	0	0	0	0	0	41.8333	0	0	0	0	878.5	0	0	0	0	0	0	0	0	0	334.667	0	0	0	83.6667	0
90	0	0	167.333	0	0	0	0	0	251	0	0	0	0	0	0	0	0	0	0	0	0	0	0	0	41.8333	0	0	0	292.833	0	0	0	0	920.333	0	0	0	0	0	0	41.8333	0	0	585.667	0	0	0	292.833	0
91	0	0	83.6667	0	41.8333	0	0	41.8333	83.6667	0	0	0	0	0	0	0	0	0	0	0	41.8333	0	0	0	0	0	0	0	125.5	0	0	0	0	962.167	0	0	0	0	0	41.8333	0	0	0	543.833	0	41.8333	0	418.333	0
92	41.8333	0	167.333	41.8333	0	0	0	0	83.6667	0	0	0	0	0	0	0	0	0	0	0	0	0	0	0	0	0	0	0	627.5	0	0	0	0	962.167	0	0	0	0	0	41.8333	41.8333	0	0	167.333	0	0	0	167.333	0
93	0	0	83.6667	0	41.8333	41.8333	0	41.8333	125.5	0	0	0	0	0	0	0	0	0	0	0	0	0	0	0	0	0	0	0	502	0	0	0	0	1296.83	0	0	0	0	41.8333	0	0	0	0	209.167	0	125.5	0	83.6667	0
94	0	0	62.75	0	0	0	0	0	62.75	0	0	0	0	0	0	0	0	0	0	0	0	0	0	0	0	0	0	0	941.25	0	0	0	0	502	0	0	0	0	0	0	0	0	0	125.5	0	62.75	0	125.5	0
95	0	0	0	0	0	0	0	0	62.75	62.75	0	0	62.75	0	0	0	0	0	0	0	125.5	0	0	0	0	0	0	0	0	0	0	0	0	502	0	0	0	0	0	62.75	0	0	62.75	0	0	0	0	0	0
96	0	0	0	0	0	0	0	0	3932.33	0	0	0	0	0	0	125.5	0	0	0	0	0	0	0	0	0	0	0	0	125.5	0	0	0	0	1673.33	251	83.6667	0	0	0	1171.33	0	0	0	8199.33	0	0	41.8333	5982.17	0
97	41.8333	0	41.8333	0	0	0	0	41.8333	167.333	41.8333	0	0	0	0	0	0	0	0	0	0	0	0	0	0	0	0	0	0	83.6667	0	0	0	0	418.333	41.8333	41.8333	0	0	0	125.5	0	0	0	2761	41.8333	0	0	83.6667	0
98	0	0	0	0	0	0	0	0	627.5	0	0	0	0	0	0	0	0	0	0	0	0	0	0	0	0	0	0	0	1171.33	0	0	0	0	251	125.5	0	0	0	0	209.167	0	0	0	4225.17	0	0	0	1004	0
99	0	0	41.8333	0	125.5	0	0	41.8333	41.8333	0	0	0	0	0	0	0	0	0	0	0	41.8333	0	0	0	0	0	0	0	0	0	0	0	0	376.5	0	0	0	125.5	0	167.333	0	0	0	251	0	0	0	83.6667	0
100	0	0	41.8333	0	0	0	0	0	41.8333	0	0	0	0	0	41.8333	0	0	0	0	0	0	0	0	0	0	0	0	0	41.8333	0	0	0	83.6667	125.5	0	0	0	0	0	0	0	0	0	460.167	0	0	0	0	0
101	0	0	41.8333	0	0	0	0	0	0	41.8333	41.8333	0	0	0	0	0	0	0	0	0	0	0	0	0	0	0	0	0	0	0	0	0	0	585.667	0	0	0	0	0	41.8333	0	0	0	753	0	0	0	251	0
102	0	0	167.333	0	0	0	0	0	585.667	0	0	0	0	41.8333	0	0	0	0	0	0	0	0	0	0	0	0	0	0	41.8333	0	0	0	41.8333	334.667	0	0	0	0	0	0	0	0	0	1338.67	0	41.8333	0	0	0
103	0	0	83.6667	0	0	0	0	0	83.6667	334.667	0	0	0	0	0	0	0	0	0	0	0	0	0	0	0	0	0	0	0	0	0	0	0	2091.67	0	0	0	0	0	0	0	0	0	920.333	0	0	0	41.8333	0
104	0	0	0	0	0	0	0	0	0	0	0	0	0	0	0	0	0	0	0	0	0	0	0	0	0	0	0	0	251	0	0	0	0	376.5	0	0	0	0	0	0	0	0	0	502	0	0	0	0	0
105	0	0	0	0	0	0	0	0	167.333	41.8333	0	0	0	0	0	0	0	0	0	0	0	0	0	0	0	0	0	0	0	0	0	0	0	1966.17	0	0	0	0	0	0	0	0	0	920.333	0	0	0	0	0
106	0	0	0	0	0	0	0	0	0	0	0	0	0	0	0	0	0	0	0	0	0	0	0	0	0	0	0	0	0	0	0	0	0	376.5	0	0	0	0	0	83.6667	0	0	0	167.333	0	0	0	83.6667	0
107	0	0	418.333	0	0	0	0	0	83.6667	0	0	0	0	0	0	0	0	0	0	0	0	41.8333	0	0	0	0	0	0	83.6667	0	0	0	0	1380.5	0	41.8333	0	0	41.8333	0	0	41.8333	0	83.6667	0	167.333	0	167.333	0
108	0	0	125.5	0	0	0	0	0	0	0	0	0	0	0	0	0	0	0	0	0	0	0	0	0	0	0	0	0	334.667	0	0	0	0	920.333	0	0	0	0	0	0	0	0	0	83.6667	0	0	0	334.667	0
109	0	0	376.5	0	0	0	0	0	125.5	0	0	0	0	125.5	0	0	0	0	0	0	0	0	0	41.8333	0	41.8333	0	0	376.5	0	0	0	0	836.667	0	0	0	0	0	83.6667	0	0	0	502	0	41.8333	0	167.333	0
110	0	0	209.167	0	41.8333	0	0	0	0	0	0	0	41.8333	0	0	0	0	0	0	0	0	0	0	0	0	0	0	0	251	0	0	0	0	1004	0	41.8333	0	0	0	0	0	0	0	334.667	0	41.8333	0	460.167	0
111	0	0	209.167	0	83.6667	0	0	0	167.333	0	0	0	0	83.6667	0	41.8333	0	0	0	0	0	0	0	83.6667	0	0	0	0	585.667	0	0	0	0	543.833	0	83.6667	0	0	0	0	0	0	0	460.167	0	41.8333	0	167.333	0
112	0	0	83.6667	0	0	0	0	0	0	0	0	0	0	0	0	41.8333	0	0	41.8333	0	0	41.8333	41.8333	0	0	0	0	0	0	0	0	0	0	1087.67	0	0	0	0	0	0	0	0	0	251	0	0	0	83.6667	0
113	0	0	125.5	0	167.333	41.8333	0	0	0	0	0	0	0	0	0	0	0	0	0	0	0	0	0	0	0	0	0	0	209.167	0	0	83.6667	0	1045.83	0	0	0	0	0	0	0	0	0	292.833	0	41.8333	0	83.6667	0
114	0	0	0	0	0	0	41.8333	0	167.333	376.5	251	0	0	0	0	0	0	0	0	0	0	0	0	0	0	0	0	0	0	0	0	0	0	6275	0	0	0	0	0	209.167	0	0	0	4727.17	0	0	0	1673.33	41.8333
115	0	0	0	0	0	0	0	1568.75	62.75	0	0	0	0	0	0	0	0	0	0	2572.75	0	0	0	0	0	0	0	0	125.5	0	0	0	0	4078.75	0	0	0	0	0	878.5	0	0	0	878.5	0	0	0	1192.25	0
116	0	0	0	0	0	0	0	0	1464.17	0	0	0	0	0	0	0	0	0	0	0	0	0	0	0	0	0	0	0	418.333	0	0	0	0	2133.5	0	0	0	0	0	83.6667	0	0	0	1296.83	0	0	0	0	0
[truncated: 167 more columns]

## Sheet: DataFactors
ID	Station	SampleDate	Latitude	Longitude	Depth	Meio	Macro	Both	Porosity	TOC	Mud	TPH	PAH44	Ba
1	0.00	2010-09-28	28.7379	-88.3865	1367	1	1	2	69.55	1.45	98.3	74	9.775	1460
2	1.01	2010-09-28	28.7391	-88.4683	734.95	1	1	2	68.8	1.74	98.5	12	6.26667	299
3	1.02	2010-09-28	28.74	-88.5706	1129	1	1	2	70.5	1.87	97.7	13	16.1194	729
4	1.03	2010-09-28	28.7409	-88.6731	1025	1	1	2	69.7	1.03	97.6	38	2.12778	578
5	1.20	2010-09-24	29.1547	-89.9024	32.1	1	1	2	63.575	1.59	97.4	22	3.49028	259
6	2.21	2010-10-01	28.7846	-88.4537	1367	1	1	2	68	0.967	97.6	11	3.26389	284
7	2.22	2010-10-01	28.831	-88.5414	956	1	1	2	67.55	1.45	98.8	11	1.84722	383
8	2.23	2010-10-01	28.8754	-88.6248	630	1	1	2	69.4	1.09	96.6	12	2.16111	445
9	2.24	2010-09-30	28.9236	-88.7173	408	1	1	2	67.3	1.04	96.4	11	1.92778	699
10	2.27	2010-10-07	29.016	-88.8934	76	1	1	2	63.3	1.51	98.4	67	10.4472	194
11	3.31	2010-10-01	28.8231	-88.4005	976	1	1	2	67.05	1.59	90.2	34	4.35833	323
12	3.32	2010-10-01	28.9138	-88.4378	854	1	1	2	69.1	1.96	97.2	12	3.01111	482
13	3.33	2010-10-02	28.9926	-88.4693	710	1	1	2	69.7	1.49	97	12	2.11111	787
14	3.34	2010-10-02	29.0779	-88.5038	371	1	1	2	65.95	2.46	98.4	9.9	1.80556	512
15	3.35	2010-10-02	29.1628	-88.5384	178	1	1	2	63.75	1.28	95.9	11	1.81944	534
16	4.44	2010-10-05	28.8281	-88.3569	755	1	1	2	69.55	2.74	95.4	71	6.81944	710
17	4.45	2010-10-05	28.9182	-88.3536	755	1	1	2	68.75	2.94	97.1	65	17.3306	420
18	4.46	2010-10-02	29.0148	-88.3482	755	1	1	2	71.05	2.6	96.7	13	3.26944	291
19	4.47	2010-10-02	29.0978	-88.3415	437	1	1	2	68.9	2.48	96.3	11	1.9	385
20	4.48	2010-10-02	29.1882	-88.3353	221	1	1	2	70.025	1.545	96.2	12.5	2.225	520
21	ALTFF012	2010-10-08	28.2973	-88.6363	1738.23	1	1	2	70.4	1.85	96.85	8.56769	1.90622	1302.5
22	ALTNF001	2010-10-01	28.7348	-88.3705	1552.65	1	1	2	65.4	1.525	97.4	4595.31	589.889	7025
23	ALTNF015	2010-09-27	28.7099	-88.3664	1607	1	1	2	71.7	1.45	96.7	1959.53	342.423	985
24	D002S	2010-10-18	28.5571	-87.7607	2389	1	1	2	71.3	1.28	97.2	25.9852	1.21486	255
25	D003S	2010-10-12	28.1251	-88.0718	2286	1	1	2	63.7	2.16	99.2	0.75684	1.3373	240
26	D004S	2010-10-19	28.5809	-87.8857	2309	1	1	2	72.7	0.588	97.8	9.23175	1.37189	494
27	D006S	2010-10-12	28.3431	-88.1397	2127	1	1	2	64.1	2	95.7	8.15575	1.75297	446
28	D007S	2010-10-12	28.0866	-88.517	2051.8	1	1	2	68.8	1.86	94.2	10.2332	1.89216	165
29	D008S	2010-10-12	27.8874	-88.6268	1606.3	1	1	2	71.9	1.92	93.5	5.47202	1.99378	571
30	D009S	2010-10-15	28.8332	-87.8683	1921	1	1	2	73.4	0.977	95	0.00653	2.01676	563
31	D010S	2010-10-18	28.5701	-88.3234	1883.55	1	1	2	74.7	1.91	97.2	30.508	4.93892	626
32	D012S	2010-10-18	28.6724	-88.2339	1819	1	1	2	73.9	1.595	96.9	22.3486	3.40527	424
33	D013S	2010-10-12	27.6544	-88.6379	1766	1	1	2	62.2	1.77	74.4	2.79743	7.5473	275
34	D014S	2010-10-09	28.5654	-88.4481	1759.94	1	1	2	71.1	1.4	98.5	10.5984	1.98324	747
35	D015S	2010-10-08	28.2938	-88.46	1575.51	1	1	2
36	D017S	2010-10-09	28.4734	-88.4783	1711.75	1	1	2	69.7	1.59	96.4	16.2628	3.03351	385
37	D019S	2010-10-09	28.6727	-88.3685	1656.18	1	1	2	64.3	1.32	97.9	46.6468	5.2373	395
38	D021S	2010-10-18	28.703	-88.361	1617.64	1	1	2	73.5	0.83	98.1	59.7307	6.84568	1270
39	D024S	2010-10-10	28.7746	-88.1675	1697	1	1	2	73.6	1.81	98.3	47.0704	5.33459	357
40	D031S	2010-10-17	28.7317	-88.3587	1507.92	1	1	2	73.5	0.497	93.2	3667.84	800.29	6550
41	D034S	2010-10-17	28.7348	-88.3622	1543.74	1	1	2	71.1	1.03	98.4	898.052	21.4373	3350
42	D038SW	2010-10-17	28.7405	-88.3681	1509.23	1	1	2
43	D040S	2010-10-17	28.7423	-88.3622	1517.17	1	1	2	71.6	1.22	92.4	5023	1181.21	12700
44	D042S	2010-10-17	28.7425	-88.3705	1501.61	1	1	2	69.9	1.59	95.2	589.865	467.961	1890
45	D043S	2010-10-15	28.9892	-87.9346	1492	1	1	2	74.3	0.697	97.4	0.00572	1.17243	380
46	D044S	2010-10-17	28.7449	-88.3742	1492.95	1	1	2	74.1	0.465	98.5	1358.12	296	1650
47	D046S	2010-10-15	28.0754	-87.7148	1458	1	1	2	70.4	1.0195	97.4	2.66358	1.69203	303
48	D050S	2010-10-10	28.7924	-88.3485	1432	1	1	2	70.85	2.445	97.9	161.828	27.367	287
49	D053S	2010-10-10	27.6512	-89.282	1409.38	1	1	2	63.8	1.54	88.9	2.59477	1.37459	624
50	D055S	2010-10-13	28.4157	-88.7256	1376	1	1	2	66.4	1.13	99.1	46.4372	8.30946	379
51	D057S	2010-10-07	28.5493	-88.6776	1364	1	1	2	60.6	1.46	98.4	28	2.76944	265
52	D062S	2010-10-10	28.2656	-88.9233	1303.41	1	1	2	67.55	0.81	98.9	22.3873	3.73703	340.5
53	D064S	2010-10-11	27.3614	-90.5688	1200.17	1	1	2	69.3	2.1	93.1	47.8738	2.73703	1190
54	D067S	2010-10-13	29.1393	-87.3649	1162	1	1	2	74.3	0.92	96	0.00702	2.08811	303
55	D068S	2010-10-19	28.7109	-88.7483	1172	1	1	2	72.1	1.45	98.3	111.643	13.4443	349
56	D069S	2010-10-15	29.0406	-88.0704	1114	1	1	2	69.1	0.884	95.4	9.34152	2.70622	518
57	D070S	2010-10-15	28.9496	-88.1704	1076.5	1	1	2	70	0.783	95.6	15.7612	3.78865	385
58	D071S	2010-10-15	29.1388	-87.848	1089	1	1	2	74.6	1.33	96.8	0.00655	1.86081	926
59	D072S	2010-10-07	28.6135	-88.8574	1085	1	1	2	60.1	2.23	97.8	37	4.89444	392
60	D077S	2010-10-11	28.9697	-88.3137	1005	1	1	2	67.5	2.84	98.7	20.0571	5.45811	398
61	D084S	2010-10-10	28.8417	-88.492	931	1	1	2	72.5	1.82	97.7	59.0317	7.89514	535
62	D085S	2010-10-10	28.8629	-88.5346	841.5	1	1	2	71.2	2.06	98.1	53.6913	10.5724	413
63	D089S	2010-10-13	29.2221	-87.2069	793	1	1	2	75.6	1.16	98	0.0066	1.28757	97.4
64	D090S	2010-10-10	28.8421	-88.6805	759.667	1	1	2	75.8	0.6	98.4	0.00596	10.6943	496
65	D094S	2010-10-13	29.3352	-87.0464	668	1	1	2	72.1	2.8	95.5	0.00695	0.960541	184
66	D100S	2010-10-09	28.5845	-89.1156	464	1	1	2	68.8	1.62	99.1	51.0175	8.6573	373
67	D101SW	2010-10-15	29.1569	-88.1433	460	1	1	2
68	D107SW	2010-10-13	29.4874	-86.748	326	1	1	2	64.3	0.292	86.2	0.00639	0.438378	78.5
69	FF003	2010-10-09	28.874	-88.7569	492.93	1	1	2	64.7	1.96	98.6	40.0878	5.24027	580
70	FF005	2010-10-02	28.807	-88.561	1003.1	1	1	2	71	0.952	98	168.874	24.9927	405
71	FF010	2010-10-02	28.668	-88.43	1355.75	1	1	2	69.7	0.764	98.2	334.903	60.1162	315
72	FF011	2010-10-08	28.511	-88.5299	1638.95	1	1	2	69.3	1.06	95.7	13.7643	3.56108	362
73	FF013	2010-10-10	28.2049	-89.056	1213.39	1	1	2	69.9	2.04	98.2			1640
74	FFC1	2010-09-16	28.0596	-90.2491	325	1	1	2	71.6	2.49	98.6			1940
75	FFC4	2010-09-19	27.4604	-89.7795	1456	1	1	2	64.9	2.62	95.3	2.0899	2.29081	468
76	FFC7	2010-09-19	27.733	-89.977	1015.24	1	1	2	71.2	2.18	95.5	6.75764	3.27568	644
77	FFMT1	2010-10-13	28.5355	-89.8217	232.581	1	1	2	60	0.959	98.9	12.8549	5.33162	440
78	FFMT2	2010-10-13	28.4479	-89.6719	683.68	1	1	2	62.3	1.38	92.4	64.5239	7.92865	364
79	FFMT3	2010-09-21	28.2187	-89.4917	1002	1	1	2	72.5	1.41	99.2	11.0904	3.32432	986
80	FFMT4	2010-09-21	27.8283	-89.1648	1405	1	1	2	70.1	1.82	95.3	0.00522	1.26351	442
81	FFMT5	2010-09-20	27.3363	-88.6593	2259	1	1	2	51.2	1.24	97.5	0.00423	1.52946	154
82	FFMT6	2010-09-20	26.9997	-87.9967	2767	1	1	2	53.5	1.3	69.4	0.0044	0.677297	126
83	LBNL1	2010-10-01	28.732	-88.3768	1577.64	1	1	2	66.7	0.61	97.2	2108.2	143.344	4110
84	LBNL10	2010-10-19	28.4156	-88.7043	1402.39	1	1	2	67.7	0.453	98.9			301
85	LBNL11	2010-10-08	28.3452	-88.7785	1437.72	1	1	2	61.2	0.888	99	10.5833	2.82541	349
86	LBNL13	2010-10-19	28.4471	-88.7593	1327.84	1	1	2	64.6	0.524	99			314
87	LBNL14	2010-10-19	28.7302	-88.417	1535	1	1	2	72.2	0.738	98.3	180.496	28.4014	553
88	LBNL17	2010-09-27	28.6971	-88.3849	1595	1	1	2	71.5	1.18	95.9	77.8221	6.66459	395
89	LBNL3	2010-09-22	28.7052	-88.4017	1585	1	1	2	71.4	1.37	98	44.6345	9.50784	702
90	LBNL4	2010-10-19	28.6881	-88.4184	1422.23	1	1	2	70.4	0.983	97.9	183.286	20.1178	439
91	LBNL5	2010-09-28	28.6725	-88.4359	1350	1	1	2	69.4	1.26	98.3	358.203	50.8989	394
92	LBNL7	2010-10-02	28.6392	-88.4713	1577	1	1	2	70.9	1.17	97.7	65.0186	9.02405	863
93	LBNL8	2010-10-19	28.5752	-88.5378	1577.91	1	1	2	72.2	0.55	96.9			405
94	LBNL9	2010-10-19	28.5141	-88.6006	1515.83	1	1	2	65.5	0.581	98.6			317
95	M004S	2010-10-12	29.6037	-87.2205	260	1	1	2	62.8	2.32	76	0.00512	0.911081	76
96	M008S	2010-10-10	28.8519	-89.0242	220	1	1	2	70.2	0.54	98.6	61.3632	6.5027	229
97	M009SW	2010-10-12	29.2769	-87.9127	210	1	1	2	66.1	2.15	85.6	9.36459	1.38189	398
98	M011S	2010-10-11	28.0004	-88.8	211	1	1	2	72.6	0.541	98.8	59.1844	5.86946	248
99	M012S	2010-10-12	29.3535	-87.627	260		1		54.9	1.1085	53.1	8.31471	0.795811	97.5
100	M013SW	2010-10-12	29.7739	-86.9129	187	1	1	2	59.3	2.19	85.1	0.0043	0.746216	39.6
101	M019S	2010-10-12	29.4889	-87.4237	161.5	1	1	2	61	2.09	79	0.00493	0.827297	47.6
102	M022SW	2010-10-12	29.9175	-86.8263	126	1	1	2	57.5	0.287	91.8	0.00479	0.504324	29.2
103	M023SW	2010-10-12	29.955	-87.0282	124	1	1	2	47	0.626	67	0.00432	0.530541	28
104	M026SW	2010-10-13	29.8787	-86.6163	112	1	1	2	43.4	1.09	45.7	0.00376	0.248378	44.1
105	M034S	2010-10-12	29.4062	-87.9462	75	1	1	2	44.6	0.731	31.4	17.6035	1.01973	256
106	NF006MOD	2010-10-01	28.7451	-88.3594	1517.29	1	1	2	71.8	1.13	94.1	3095.42	573.62	789
107	NF008	2010-09-28	28.72	-88.3884	1585	1	1	2	70.9	1.63	96.1	102.545	10.0065	1100
108	NF009	2010-09-28	28.7382	-88.3974	1489	1	1	2	71.2	1.42	97.4	288.689	58.0673	755
109	NF010	2010-09-26	28.7572	-88.3887	1439	1	1	2	68.1	1.43	98.3	148.133	19.4773	323
110	NF011	2010-09-26	28.7653	-88.3669	1449	1	1	2	71.3	1.74	96.7	257.925	40.2086	586
111	NF012	2010-09-26	28.7579	-88.3445	1520	1	1	2	71	1.15	97.7	64.2603	9.14081	627
112	NF013	2010-09-27	28.7388	-88.3356	1567	1	1	2	70.4	0.928	98.5	185.182	48.6814	490
113	NF014	2010-09-27	28.7196	-88.3447	1579	1	1	2	73.2	1.66	97.9	128.207	22.1805	666
114	S012S	2010-10-11	29.2533	-88.6907	65	1	1	2	61.9	0.799	98.3	35.736	8.19054	224
115	S01S	2010-10-22	29.0268	-88.9121	106	1	1	2	60.9	1.49	99	66	5.7	157
116	S02SW	2010-10-11	29.1271	-88.3889	98	1	1	2	31.2	0.206	18.6	10.5887	0.663784	296

## Sheet: ANOSIM summary
	Taxa	Impact Classifcation Group
	A) Macrofauna
	Group	1	2	3	4	5
	Color	red	orange	yellow	lite green	green
	Classification	severe	moderate	uncertain	none	pristine
	B) Meiofauna
	Group	1	2	3	4	5
	Color	red	orange	yellow	lite green	green
	Classification	severe	moderate	uncertain	none	pristine

## Sheet: ANOSIM Macrofauna
ANOSIM
Analysis of Similarities
One-Way - A
Resemblance worksheet
Name: Resem4
Data type: Similarity
Selection: All
Factors
Place	Name	Type	Levels
A	Zone	Unordered	5
Zone levels
1
2
3
4
5
Tests for differences between unordered Zone groups
Global Test
Sample statistic (R): 0.232
Significance level of sample statistic: 0.1%							0.001
Number of permutations: 999 (Random sample from a large number)
Number of permuted statistics greater than or equal to R: 0
Pairwise Tests
	R	Significance	Possible	Actual	Number >=
Groups	Statistic	Level %	Permutations	Permutations	Observed
1, 2	0.334	0.1	34597290	999	0		0.001
1, 3	0.384	0.1	Very large	999	0		0.001
1, 4	0.592	0.1	Very large	999	0		0.001
1, 5	0.391	0.1	84672315	999	0		0.001
2, 3	0.034	18.7	Very large	999	186		0.187
2, 4	0.116	5.5	Very large	999	54		0.055
2, 5	0.249	0.1	Very large	999	0		0.001
3, 4	0.137	0.3	Very large	999	2		0.003
3, 5	0.164	0.1	Very large	999	0		0.001
4, 5	0.238	0.1	Very large	999	0		0.001
Group	1	2	3	4	5
Color	red	orange	yellow	lite green	green
Classification	severe	moderate	uncertain	none	pristine

## Sheet: ANOSIM Meiofauna
ANOSIM
Analysis of Similarities
One-Way - A
Resemblance worksheet
Name: Resem3
Data type: Similarity
Selection: All
Factors
Place	Name	Type	Levels
A	Zone	Unordered	5
Zone levels
1
2
3
4
5
Tests for differences between unordered Zone groups
Global Test
Sample statistic (R): 0.263
Significance level of sample statistic: 0.1%							0.001
Number of permutations: 999 (Random sample from a large number)
Number of permuted statistics greater than or equal to R: 0
Pairwise Tests
	R	Significance	Possible	Actual	Number >=
Groups	Statistic	Level %	Permutations	Permutations	Observed
1, 2	0.317	0.2	34597290	999	1		0.002
1, 3	0.302	0.4	Very large	999	3		0.004
1, 4	0.514	0.1	Very large	999	0		0.001
1, 5	0.52	0.1	54627300	999	0		0.001
2, 3	0.012	34.3	Very large	999	342		0.343
2, 4	0.282	0.2	Very large	999	1		0.002
2, 5	0.545	0.1	Very large	999	0		0.001
3, 4	0.187	0.1	Very large	999	0		0.001
3, 5	0.352	0.1	Very large	999	0		0.001
4, 5	0.12	2.6	Very large	999	25		0.026
1	2	3	4	5
red	orange	yellow	lite green	green
severe	moderate	uncertain	none	pristine

## Sheet: SIMPER Macrofauna
SIMPER
Similarity Percentages - species contributions
One-Way Analysis
Data worksheet
Name: Data4
Data type: Abundance
Sample selection: All
Variable selection: All
Parameters
Resemblance: S17 Bray-Curtis similarity
Cut off for low contributions: 70.00%
Factor Groups
Sample	Zone
1.20	1
3.33	1
ALTNF001	1
D031S	1
D038SW	1
D040S	1
D042S	1
LBNL1	1
NF006MOD	1
NF009	1
NF011	1
0.00	2
2.27	2
3.34	2
ALTNF015	2
D044S	2
D050S	2
D057S	2
D090S	2
FF010	2
LBNL14	2
LBNL3	2
LBNL5	2
LBNL7	2
M008S	2
NF008	2
NF010	2
NF012	2
NF013	2
1.01	3
2.21	3
2.24	3
3.35	3
4.45	3
4.47	3
4.48	3
D021S	3
D034S	3
D046S	3
D077S	3
D085S	3
D100S	3
D101SW	3
FF003	3
FF005	3
FF013	3
FFC1	3
FFMT1	3
FFMT2	3
LBNL10	3
LBNL17	3
LBNL8	3
M011S	3
NF014	3
S012S	3
S01S	3
1.02	4
1.03	4
2.22	4
2.23	4
4.44	4
4.46	4
D002S	4
D004S	4
D006S	4
D009S	4
D010S	4
D012S	4
D013S	4
D014S	4
D015S	4
D017S	4
D019S	4
D024S	4
D043S	4
D055S	4
D062S	4
D064S	4
D067S	4
D068S	4
D069S	4
D070S	4
D071S	4
D072S	4
D084S	4
FF011	4
FFC4	4
FFC7	4
FFMT3	4
FFMT4	4
LBNL11	4
LBNL13	4
LBNL4	4
M004S	4
M009SW	4
M034S	4
3.31	5
3.32	5
ALTFF012	5
D003S	5
D007S	5
D008S	5
D053S	5
D089S	5
D094S	5
D107SW	5
FFMT5	5
FFMT6	5
LBNL9	5
M012S	5
M013SW	5
M019S	5
M022SW	5
M023SW	5
M026SW	5
S02SW	5
Group 1
Average similarity: 43.73
Species	Av.Abund	Av.Sim	Sim/SD	Contrib%	Cum.%
Dorvilleidae	36.68	9.24	1.08	21.13	21.13
Paraonidae	27.62	6.74	1.86	15.41	36.54
Capitellidae	20.24	5.48	2.86	12.54	49.08
Spionidae	19.12	4.59	1.68	10.49	59.57
Nemertea	12.88	3.1	1.6	7.09	66.66
Maldanidae	16.42	2.31	0.91	5.29	71.95
Group 2
Average similarity: 57.45
Species	Av.Abund	Av.Sim	Sim/SD	Contrib%	Cum.%
Paraonidae	36.41	6.31	4.32	10.98	10.98
Capitellidae	30.34	5.15	2.57	8.97	19.95
Maldanidae	31.67	4.95	1.75	8.62	28.57
Spionidae	28.58	4.63	5.22	8.06	36.63
Dorvilleidae	26.97	3.56	1.65	6.2	42.83
Cirratulidae	24.9	3.05	2.83	5.31	48.14
Nemertea	18.87	3.05	3.21	5.3	53.44
Syllidae	21.02	3	2.04	5.22	58.66
Sigalionidae	14.21	2.14	1.92	3.72	62.38
Cossuridae	19.03	2.06	1.73	3.59	65.98
Nereididae	11.94	1.89	1.62	3.29	69.27
Thyasiridae	15.09	1.7	1.09	2.96	72.23
Group 3
Average similarity: 47.91
Species	Av.Abund	Av.Sim	Sim/SD	Contrib%	Cum.%
Spionidae	36.92	5.42	3.85	11.31	11.31
Paraonidae	36.58	5.07	2.73	10.59	21.91
Nemertea	20.31	3.38	3.76	7.06	28.97
Capitellidae	27.32	3.27	2.19	6.82	35.79
Cossuridae	20.15	2.17	1.24	4.53	40.32
Cirratulidae	25.01	2.15	1.16	4.48	44.8
Maldanidae	20.26	2.12	1.25	4.42	49.22
Syllidae	15.91	1.87	1.42	3.9	53.13
Lumbrineridae	18.04	1.78	1.19	3.71	56.84
Dorvilleidae	15.82	1.74	1.28	3.64	60.48
Ampharetidae	13.03	1.57	1.52	3.27	63.75
Opheliidae	12.23	1.44	1.44	3	66.75
Thyasiridae	14.21	1.16	0.79	2.43	69.18
Bivalvia	12.06	1.1	0.92	2.3	71.48
Group 4
Average similarity: 51.74
Species	Av.Abund	Av.Sim	Sim/SD	Contrib%	Cum.%
Spionidae	32.58	5.44	5.41	10.52	10.52
Paraonidae	27.72	4.27	4.31	8.25	18.76
Capitellidae	20.6	3.02	2.41	5.84	24.61
Nemertea	17.8	2.95	4.25	5.7	30.3
Maldanidae	21.16	2.65	1.52	5.13	35.43
Cirratulidae	19.86	2.19	1.5	4.23	39.65
Syllidae	16.22	2.13	2.05	4.11	43.77
Podocopida	15.44	2.06	1.86	3.98	47.75
Ampharetidae	11.33	1.6	2.12	3.09	50.84
Opheliidae	11.82	1.45	1.3	2.8	53.64
Acrocirridae	10.08	1.4	1.67	2.7	56.33
Dorvilleidae	13.04	1.37	1.05	2.65	58.98
Prochaetodermatidae	12.62	1.27	1.12	2.45	61.44
Lumbrineridae	9.35	1.16	1.42	2.24	63.68
Sigalionidae	10.01	0.94	0.82	1.82	65.5
Thyasiridae	9.93	0.89	0.83	1.73	67.23
Terebellidae	10.39	0.87	0.85	1.69	68.92
Nereididae	7.62	0.82	0.88	1.58	70.51
Group 5
Average similarity: 42.27
Species	Av.Abund	Av.Sim	Sim/SD	Contrib%	Cum.%
Spionidae	28.84	4.45	3.74	10.52	10.52
Paraonidae	24.12	3.74	2.53	8.84	19.36
Nemertea	15.01	2.44	2.23	5.77	25.13
Capitellidae	18.74	2.37	1.54	5.6	30.73
Syllidae	16.11	2.26	2.22	5.34	36.07
Cirratulidae	17.3	2.17	1.88	5.14	41.21
Ampharetidae	11.49	1.32	1.38	3.12	44.34
Maldanidae	12.18	1.29	1.02	3.05	47.38
Bivalvia	10.84	1.24	0.94	2.94	50.33
Dorvilleidae	10.14	1.2	1.15	2.83	53.16
Sipuncula	11.42	1.15	0.92	2.71	55.87
Oweniidae	8.09	1	1.15	2.37	58.24
Opheliidae	10.34	0.95	0.86	2.24	60.48
Podocopida	8.89	0.94	0.88	2.22	62.69
Sabellidae	8.22	0.9	0.87	2.14	64.83
Lumbrineridae	7.79	0.83	1.04	1.97	66.81
Myodocopida	8.93	0.83	0.88	1.96	68.76
Acrocirridae	7.89	0.81	0.83	1.92	70.68
Groups 1 & 2
Average dissimilarity = 55.11
	Group 1	Group 2
Species	Av.Abund	Av.Abund	Av.Diss	Diss/SD	Contrib%	Cum.%
Dorvilleidae	36.68	26.97	3.08	1.21	5.59	5.59
Maldanidae	16.42	31.67	2.75	1.34	4.99	10.58
Cirratulidae	17.38	24.9	2.75	0.91	4.99	15.57
Cossuridae	10.61	19.03	1.9	0.79	3.45	19.02
Paraonidae	27.62	36.41	1.88	1.17	3.41	22.43
Capitellidae	20.24	30.34	1.75	1.47	3.18	25.61
Spionidae	19.12	28.58	1.74	1.33	3.16	28.78
Syllidae	12.49	21.02	1.65	1.26	2.99	31.77
Thyasiridae	6.79	15.09	1.58	1.32	2.87	34.64
Terebellidae	2.25	11.92	1.45	1.08	2.64	37.27
Bivalvia	3.69	12.1	1.4	1.43	2.54	39.82
Sigalionidae	7.11	14.21	1.38	1.43	2.5	42.32
Lumbrineridae	4.5	12.67	1.34	0.94	2.43	44.75
Acrocirridae	3.16	10.44	1.2	1.38	2.18	46.93
Ampharetidae	2.62	11.08	1.2	1.02	2.17	49.1
Pilargidae	5.03	4.52	1.16	0.57	2.11	51.21
Nereididae	5.52	11.94	1.12	1.32	2.03	53.24
Nemertea	12.88	18.87	1.11	1.22	2.02	55.26
Prochaetodermatidae	8.57	9.41	1.05	1.42	1.91	57.17
Sipuncula	4.02	7.99	0.91	1.12	1.66	58.83
Podocopida	1.18	7.15	0.89	1.02	1.62	60.46
Hesionidae	7.1	6.84	0.88	0.91	1.59	62.05
Holothuroidea	2.14	6.72	0.86	1.17	1.55	63.6
Chaetodermatidae	2.39	6.22	0.85	0.77	1.54	65.14
Nephtyidae	2.01	6.25	0.72	1.1	1.3	66.43
Fauveliopsidae	2.87	5.14	0.68	0.95	1.23	67.66
Phyllodocidae	3.61	4.95	0.62	1.12	1.12	68.78
Opheliidae	1.84	4.2	0.6	0.94	1.1	69.88
Flabelligeridae	1.61	3.97	0.54	1.09	0.97	70.85
Groups 1 & 3
Average dissimilarity = 61.39
	Group 1	Group 3
Species	Av.Abund	Av.Abund	Av.Diss	Diss/SD	Contrib%	Cum.%
Dorvilleidae	36.68	15.82	3.65	1.15	5.95	5.95
Cirratulidae	17.38	25.01	2.95	0.93	4.81	10.76
Spionidae	19.12	36.92	2.48	1.35	4.03	14.79
Paraonidae	27.62	36.58	2.12	1.05	3.46	18.24
Maldanidae	16.42	20.26	2.02	1.29	3.29	21.53
Cossuridae	10.61	20.15	2	1	3.26	24.79
Lumbrineridae	4.5	18.04	1.91	1.09	3.11	27.9
Capitellidae	20.24	27.32	1.77	1.15	2.88	30.78
Thyasiridae	6.79	14.21	1.59	1.15	2.59	33.37
Syllidae	12.49	15.91	1.42	1.14	2.31	35.68
Ampharetidae	2.62	13.03	1.42	1.47	2.31	37.99
Bivalvia	3.69	12.06	1.39	1.17	2.26	40.25
Pilargidae	5.03	7.68	1.35	0.67	2.2	42.45
Prochaetodermatidae	8.57	11.68	1.35	1.21	2.19	44.64
Opheliidae	1.84	12.23	1.33	1.58	2.16	46.8
Podocopida	1.18	11.75	1.32	1.15	2.16	48.96
Sigalionidae	7.11	10.5	1.23	1.24	2	50.96
Chaetodermatidae	2.39	10.04	1.16	1.14	1.89	52.85
Nephtyidae	2.01	8.83	1.11	0.91	1.82	54.67
Nemertea	12.88	20.31	1.11	1.19	1.81	56.48
Terebellidae	2.25	8.22	0.96	0.92	1.56	58.04
Acrocirridae	3.16	7.95	0.92	1.16	1.5	59.53
Hesionidae	7.1	7.1	0.89	0.86	1.45	60.98
Sabellidae	1.76	7.27	0.88	0.87	1.43	62.41
Nereididae	5.52	5.17	0.76	1.13	1.23	63.64
Phoxocephalidae	0	6.35	0.72	0.97	1.17	64.81
Phyllodocidae	3.61	5.53	0.7	1.01	1.14	65.95
Gastropoda	0.59	5.8	0.67	0.73	1.1	67.05
Sipuncula	4.02	6.04	0.66	1.2	1.07	68.13
Holothuroidea	2.14	4.38	0.6	0.79	0.98	69.11
Flabelligeridae	1.61	4.9	0.6	0.92	0.98	70.08
Groups 2 & 3
Average dissimilarity = 49.82
	Group 2	Group 3
Species	Av.Abund	Av.Abund	Av.Diss	Diss/SD	Contrib%	Cum.%
Cirratulidae	24.9	25.01	2.04	1.02	4.1	4.1
Maldanidae	31.67	20.26	1.87	1.38	3.75	7.85
Dorvilleidae	26.97	15.82	1.76	1.2	3.52	11.37
Cossuridae	19.03	20.15	1.64	0.93	3.3	14.67
Capitellidae	30.34	27.32	1.48	1.26	2.96	17.63
Spionidae	28.58	36.92	1.36	1.22	2.73	20.37
Paraonidae	36.41	36.58	1.35	1.05	2.7	23.07
Thyasiridae	15.09	14.21	1.29	1.29	2.59	25.66
Lumbrineridae	12.67	18.04	1.29	1.02	2.59	28.25
Syllidae	21.02	15.91	1.13	1.21	2.27	30.52
Terebellidae	11.92	8.22	1.12	1.15	2.25	32.77
Prochaetodermatidae	9.41	11.68	1.11	1.33	2.22	34.99
Chaetodermatidae	6.22	10.04	1	1.23	2.01	37
Podocopida	7.15	11.75	1	1.3	2.01	39.01
Bivalvia	12.1	12.06	0.98	1.29	1.96	40.98
Sigalionidae	14.21	10.5	0.97	1.39	1.96	42.93
Ampharetidae	11.08	13.03	0.92	1.01	1.85	44.78
Opheliidae	4.2	12.23	0.9	1.47	1.8	46.58
Nereididae	11.94	5.17	0.87	1.33	1.75	48.33
Nephtyidae	6.25	8.83	0.84	1.13	1.68	50.01
Pilargidae	4.52	7.68	0.83	0.89	1.66	51.67
Acrocirridae	10.44	7.95	0.79	1.32	1.59	53.26
Sabellidae	1.49	7.27	0.7	0.86	1.4	54.65
Holothuroidea	6.72	4.38	0.67	1.19	1.34	55.99
Phoxocephalidae	3.62	6.35	0.62	1.04	1.25	57.24
Sipuncula	7.99	6.04	0.61	1.13	1.23	58.47
Hesionidae	6.84	7.1	0.6	1.12	1.2	59.67
Phyllodocidae	4.95	5.53	0.59	1.11	1.19	60.86
Nemertea	18.87	20.31	0.57	1.33	1.15	62.01
Myodocopida	3.24	4.31	0.55	0.72	1.09	63.1
Gastropoda	1.16	5.8	0.54	0.75	1.08	64.18
Fauveliopsidae	5.14	3.91	0.53	1.02	1.06	65.24
Oweniidae	3.3	4.19	0.5	0.95	1	66.24
Flabelligeridae	3.97	4.9	0.49	1.15	0.99	67.23
Diastylidae	4.4	3	0.49	0.84	0.98	68.21
Agathotanaidae	2.57	4.94	0.48	1.01	0.97	69.18
Amphinomidae	2.13	3.05	0.48	0.48	0.97	70.14
Groups 1 & 4
Average dissimilarity = 61.53
	Group 1	Group 4
Species	Av.Abund	Av.Abund	Av.Diss	Diss/SD	Contrib%	Cum.%
Dorvilleidae	36.68	13.04	3.85	1.19	6.26	6.26
Cirratulidae	17.38	19.86	2.48	0.94	4.04	10.29
Spionidae	19.12	32.58	2.03	1.49	3.29	13.59
Maldanidae	16.42	21.16	1.98	1.27	3.21	16.8
Podocopida	1.18	15.44	1.86	1.78	3.03	19.82
Paraonidae	27.62	27.72	1.64	1.24	2.67	22.49
Syllidae	12.49	16.22	1.36	1.12	2.21	24.7
Opheliidae	1.84	11.82	1.35	1.55	2.19	26.89
Ampharetidae	2.62	11.33	1.25	1.64	2.03	28.92
Prochaetodermatidae	8.57	12.62	1.23	1.28	2	30.92
Thyasiridae	6.79	9.93	1.23	1.18	2	32.92
Terebellidae	2.25	10.39	1.23	1.12	2	34.92
Capitellidae	20.24	20.6	1.23	1.29	1.99	36.91
Cossuridae	10.61	8.34	1.22	1.27	1.99	38.9
Sigalionidae	7.11	10.01	1.17	1.3	1.91	40.81
Bivalvia	3.69	9.03	1.17	1.01	1.9	42.71
Acrocirridae	3.16	10.08	1.13	1.47	1.83	44.54
Pilargidae	5.03	3.84	1.05	0.52	1.71	46.25
Lumbrineridae	4.5	9.35	0.97	1.38	1.58	47.83
Nemertea	12.88	17.8	0.96	1.19	1.56	49.39
Oweniidae	1.9	7.88	0.94	1.16	1.53	50.92
Hesionidae	7.1	6.73	0.93	0.96	1.51	52.43
Phoxocephalidae	0	7.48	0.88	0.96	1.43	53.86
Myodocopida	0	6.93	0.88	0.94	1.43	55.29
Nereididae	5.52	7.62	0.86	1.19	1.41	56.7
Flabelligeridae	1.61	7.02	0.83	1.39	1.35	58.05
Trichobranchidae	0.59	6.69	0.81	1.15	1.31	59.36
Fauveliopsidae	2.87	6.63	0.81	1.07	1.31	60.67
Nannastacidae	0	6.02	0.77	1.04	1.26	61.93
Colletteidae	1.18	6.18	0.77	1.09	1.26	63.19
Agathotanaidae	1.18	6.23	0.76	1.14	1.23	64.42
Sipuncula	4.02	6.36	0.73	1.08	1.19	65.61
Phyllodocidae	3.61	6.69	0.73	1.2	1.18	66.79
Nuculanidae	1.31	5.51	0.68	0.95	1.11	67.9
Desmosomatidae	0.83	4.93	0.68	0.86	1.1	69.01
Sabellidae	1.76	5	0.66	0.9	1.07	70.07
Groups 2 & 4
Average dissimilarity = 49.55
	Group 2	Group 4
Species	Av.Abund	Av.Abund	Av.Diss	Diss/SD	Contrib%	Cum.%
Dorvilleidae	26.97	13.04	1.83	1.22	3.7	3.7
Maldanidae	31.67	21.16	1.73	1.34	3.49	7.19
Cirratulidae	24.9	19.86	1.61	0.97	3.25	10.44
Cossuridae	19.03	8.34	1.45	0.8	2.92	13.36
Paraonidae	36.41	27.72	1.37	1.51	2.76	16.12
Capitellidae	30.34	20.6	1.35	1.52	2.72	18.84
Thyasiridae	15.09	9.93	1.16	1.32	2.33	21.17
Terebellidae	11.92	10.39	1.15	1.25	2.33	23.5
Syllidae	21.02	16.22	1.13	1.28	2.29	25.79
Podocopida	7.15	15.44	1.09	1.4	2.19	27.98
Bivalvia	12.1	9.03	1.02	1.42	2.06	30.03
Spionidae	28.58	32.58	0.98	1.37	1.97	32.01
Prochaetodermatidae	9.41	12.62	0.97	1.31	1.95	33.96
Sigalionidae	14.21	10.01	0.94	1.38	1.89	35.85
Opheliidae	4.2	11.82	0.91	1.5	1.83	37.68
Ampharetidae	11.08	11.33	0.78	0.87	1.58	39.26
Lumbrineridae	12.67	9.35	0.78	0.81	1.57	40.83
Nereididae	11.94	7.62	0.74	1.37	1.49	42.33
Phoxocephalidae	3.62	7.48	0.72	1.06	1.46	43.79
Oweniidae	3.3	7.88	0.71	1.14	1.42	45.21
Myodocopida	3.24	6.93	0.7	1.04	1.41	46.62
Chaetodermatidae	6.22	3.01	0.7	0.79	1.4	48.03
Fauveliopsidae	5.14	6.63	0.66	1.13	1.34	49.36
Acrocirridae	10.44	10.08	0.65	1.3	1.32	50.68
Sipuncula	7.99	6.36	0.63	1.19	1.27	51.95
Hesionidae	6.84	6.73	0.62	1.22	1.26	53.21
Holothuroidea	6.72	3.9	0.62	1.16	1.26	54.47
Pilargidae	4.52	3.84	0.61	0.71	1.24	55.71
Nemertea	18.87	17.8	0.61	1.32	1.22	56.93
Nephtyidae	6.25	3.29	0.58	1.14	1.18	58.1
Trichobranchidae	4.32	6.69	0.58	1.2	1.17	59.27
Nannastacidae	0.72	6.02	0.58	1.07	1.16	60.43
Phyllodocidae	4.95	6.69	0.57	1.23	1.15	61.59
Colletteidae	3.65	6.18	0.57	1.18	1.15	62.74
Agathotanaidae	2.57	6.23	0.57	1.17	1.15	63.88
Diastylidae	4.4	3.66	0.55	0.86	1.1	64.99
Nuculanidae	1.44	5.51	0.53	1	1.06	66.05
Sabellidae	1.49	5	0.53	0.89	1.06	67.11
Desmosomatidae	1.23	4.93	0.51	0.91	1.04	68.15
Flabelligeridae	3.97	7.02	0.51	1.25	1.03	69.17
Pseudotanaidae	3.02	3.7	0.43	1.01	0.87	70.04
Groups 3 & 4
Average dissimilarity = 51.91
	Group 3	Group 4
Species	Av.Abund	Av.Abund	Av.Diss	Diss/SD	Contrib%	Cum.%
Cirratulidae	25.01	19.86	1.91	1.09	3.68	3.68
Cossuridae	20.15	8.34	1.54	1.03	2.97	6.65
Paraonidae	36.58	27.72	1.53	1.04	2.95	9.6
Maldanidae	20.26	21.16	1.49	1.29	2.87	12.47
Capitellidae	27.32	20.6	1.41	1.15	2.72	15.19
Thyasiridae	14.21	9.93	1.22	1.2	2.36	17.55
Lumbrineridae	18.04	9.35	1.22	1.01	2.35	19.9
Prochaetodermatidae	11.68	12.62	1.2	1.3	2.31	22.21
Spionidae	36.92	32.58	1.2	1.06	2.31	24.52
Dorvilleidae	15.82	13.04	1.17	1.04	2.26	26.78
Podocopida	11.75	15.44	1.1	1.36	2.12	28.9
Bivalvia	12.06	9.03	1.08	1.25	2.08	30.98
Syllidae	15.91	16.22	1.04	1.09	2	32.98
Terebellidae	8.22	10.39	1	1.16	1.93	34.91
Sigalionidae	10.5	10.01	0.97	1.29	1.88	36.78
Chaetodermatidae	10.04	3.01	0.92	1.15	1.78	38.56
Nephtyidae	8.83	3.29	0.86	1	1.66	40.22
Opheliidae	12.23	11.82	0.77	1.19	1.49	41.71
Pilargidae	7.68	3.84	0.76	0.92	1.47	43.18
Myodocopida	4.31	6.93	0.76	0.96	1.46	44.64
Sabellidae	7.27	5	0.75	1	1.44	46.08
Acrocirridae	7.95	10.08	0.73	1.38	1.41	47.49
Phoxocephalidae	6.35	7.48	0.72	1.08	1.39	48.89
Ampharetidae	13.03	11.33	0.71	1.19	1.37	50.25
Oweniidae	4.19	7.88	0.7	1.12	1.34	51.6
Nereididae	5.17	7.62	0.69	1.2	1.33	52.92
Phyllodocidae	5.53	6.69	0.65	1.21	1.25	54.18
Hesionidae	7.1	6.73	0.62	1.18	1.19	55.36
Agathotanaidae	4.94	6.23	0.6	1.2	1.16	56.52
Fauveliopsidae	3.91	6.63	0.6	1.1	1.15	57.68
Flabelligeridae	4.9	7.02	0.59	1.28	1.14	58.82
Trichobranchidae	3.42	6.69	0.58	1.15	1.13	59.94
Nannastacidae	3.37	6.02	0.58	1.1	1.12	61.06
Gastropoda	5.8	2.52	0.58	0.81	1.12	62.18
Colletteidae	4.46	6.18	0.55	1.15	1.07	63.25
Desmosomatidae	3.44	4.93	0.55	0.99	1.06	64.31
Nuculanidae	2.24	5.51	0.54	0.98	1.04	65.34
Nemertea	20.31	17.8	0.54	1.32	1.03	66.38
Holothuroidea	4.38	3.9	0.53	0.96	1.03	67.41
Sipuncula	6.04	6.36	0.51	1.07	0.99	68.39
Ampeliscidae	3.46	1.32	0.48	0.43	0.93	69.32
Pseudotanaidae	4.32	3.7	0.48	1.04	0.93	70.25
Groups 1 & 5
Average dissimilarity = 65.25
	Group 1	Group 5
Species	Av.Abund	Av.Abund	Av.Diss	Diss/SD	Contrib%	Cum.%
Dorvilleidae	36.68	10.14	4.41	1.15	6.75	6.75
Cirratulidae	17.38	17.3	2.35	0.84	3.6	10.35
Spionidae	19.12	28.84	1.91	1.31	2.93	13.29
Maldanidae	16.42	12.18	1.89	1.22	2.9	16.19
Paraonidae	27.62	24.12	1.86	1.16	2.85	19.03
Capitellidae	20.24	18.74	1.59	1.17	2.43	21.47
Pilargidae	5.03	8.29	1.54	0.71	2.36	23.83
Syllidae	12.49	16.11	1.45	1.28	2.22	26.04
Bivalvia	3.69	10.84	1.44	1.14	2.2	28.24
Thyasiridae	6.79	9.83	1.4	1.06	2.15	30.4
Ampharetidae	2.62	11.49	1.31	1.4	2.01	32.41
Sipuncula	4.02	11.42	1.31	1.16	2	34.41
Prochaetodermatidae	8.57	9.48	1.28	1.08	1.97	36.38
Opheliidae	1.84	10.34	1.25	1.16	1.91	38.29
Cossuridae	10.61	4.31	1.23	1.17	1.88	40.17
Podocopida	1.18	8.89	1.17	1.19	1.79	41.96
Myodocopida	0	8.93	1.1	1.14	1.68	43.64
Oweniidae	1.9	8.09	1.02	1.37	1.56	45.2
Acrocirridae	3.16	7.89	1.01	1.13	1.55	46.76
Nuculanidae	1.31	8.62	1.01	1	1.55	48.31
Nemertea	12.88	15.01	0.99	1.07	1.51	49.82
Sabellidae	1.76	8.22	0.98	1.25	1.5	51.32
Hesionidae	7.1	6.07	0.98	0.87	1.5	52.82
Sigalionidae	7.11	4.3	0.93	1.18	1.43	54.25
Lumbrineridae	4.5	7.79	0.91	1.26	1.39	55.64
Glyceridae	3.43	6.82	0.84	1.06	1.29	56.93
Phoxocephalidae	0	6.15	0.77	0.98	1.19	58.12
Nannastacidae	0	5.93	0.76	1.01	1.16	59.28
Nereididae	5.52	2.89	0.75	1.08	1.14	60.42
Scaphopoda	1.18	5.68	0.7	1.01	1.07	61.49
Nephtyidae	2.01	5.4	0.7	0.85	1.07	62.56
Agathotanaidae	1.18	4.78	0.65	0.94	1	63.56
Nuculidae	2.25	4.73	0.65	0.62	1	64.55
Fauveliopsidae	2.87	3.83	0.65	0.8	0.99	65.54
Chaetodermatidae	2.39	3.69	0.65	0.78	0.99	66.53
Colletteidae	1.18	4.24	0.63	0.84	0.96	67.49
Terebellidae	2.25	3.73	0.61	0.8	0.94	68.43
Phyllodocidae	3.61	4.06	0.59	1.07	0.91	69.34
Desmosomatidae	0.83	4.07	0.59	0.77	0.91	70.25
Groups 2 & 5
Average dissimilarity = 56.63
	Group 2	Group 5
Species	Av.Abund	Av.Abund	Av.Diss	Diss/SD	Contrib%	Cum.%
Maldanidae	31.67	12.18	2.48	1.71	4.37	4.37
Dorvilleidae	26.97	10.14	2.03	1.2	3.58	7.96
Capitellidae	30.34	18.74	1.78	1.41	3.15	11.1
Paraonidae	36.41	24.12	1.67	1.23	2.95	14.06
Cossuridae	19.03	4.31	1.63	0.8	2.88	16.93
Cirratulidae	24.9	17.3	1.56	0.9	2.76	19.7
Thyasiridae	15.09	9.83	1.46	1.43	2.58	22.28
Spionidae	28.58	28.84	1.24	1.26	2.2	24.48
Syllidae	21.02	16.11	1.17	1.27	2.07	26.54
Sigalionidae	14.21	4.3	1.14	1.55	2.02	28.56
Terebellidae	11.92	3.73	1.13	1.1	2	30.57
Nereididae	11.94	2.89	1.07	1.59	1.88	32.45
Prochaetodermatidae	9.41	9.48	0.99	1.11	1.75	34.2
Bivalvia	12.1	10.84	0.97	1.26	1.7	35.91
Ampharetidae	11.08	11.49	0.96	0.98	1.7	37.6
Sipuncula	7.99	11.42	0.94	1.29	1.66	39.26
Lumbrineridae	12.67	7.79	0.9	0.81	1.59	40.85
Pilargidae	4.52	8.29	0.9	0.93	1.59	42.44
Opheliidae	4.2	10.34	0.89	1.22	1.57	44.01
Podocopida	7.15	8.89	0.84	1.22	1.49	45.5
Myodocopida	3.24	8.93	0.84	1.17	1.48	46.98
Acrocirridae	10.44	7.89	0.82	1.26	1.44	48.42
Sabellidae	1.49	8.22	0.79	1.26	1.39	49.81
Nuculanidae	1.44	8.62	0.78	1.01	1.38	51.19
Nemertea	18.87	15.01	0.77	1.04	1.37	52.56
Chaetodermatidae	6.22	3.69	0.74	0.85	1.31	53.87
Oweniidae	3.3	8.09	0.73	1.36	1.28	55.15
Nephtyidae	6.25	5.4	0.7	1.19	1.23	56.38
Phoxocephalidae	3.62	6.15	0.66	1.1	1.17	57.56
Holothuroidea	6.72	1.63	0.66	1.13	1.17	58.72
Fauveliopsidae	5.14	3.83	0.64	0.98	1.14	59.86
Hesionidae	6.84	6.07	0.64	1.15	1.13	60.99
Glyceridae	3.25	6.82	0.62	1.13	1.1	62.09
Nannastacidae	0.72	5.93	0.57	1.05	1.01	63.09
Scaphopoda	0.36	5.68	0.55	1.02	0.97	64.06
Nuculidae	1.96	4.73	0.53	0.58	0.94	65
Trichobranchidae	4.32	3.71	0.53	0.99	0.93	65.94
Phyllodocidae	4.95	4.06	0.52	1.13	0.91	66.85
Agathotanaidae	2.57	4.78	0.51	1.03	0.9	67.75
Diastylidae	4.4	2.26	0.51	0.78	0.89	68.64
Colletteidae	3.65	4.24	0.51	1.04	0.89	69.53
Lasaeidae	1.52	4.16	0.46	0.79	0.81	70.35
Groups 3 & 5
Average dissimilarity = 57.20
	Group 3	Group 5
Species	Av.Abund	Av.Abund	Av.Diss	Diss/SD	Contrib%	Cum.%
Cirratulidae	25.01	17.3	1.88	1	3.28	3.28
Paraonidae	36.58	24.12	1.78	1	3.11	6.39
Cossuridae	20.15	4.31	1.77	1.06	3.1	9.49
Capitellidae	27.32	18.74	1.69	1.14	2.96	12.45
Spionidae	36.92	28.84	1.66	1.2	2.9	15.35
Maldanidae	20.26	12.18	1.56	1.15	2.73	18.08
Thyasiridae	14.21	9.83	1.46	1.21	2.55	20.62
Lumbrineridae	18.04	7.79	1.38	1	2.41	23.03
Prochaetodermatidae	11.68	9.48	1.23	1.11	2.15	25.18
Dorvilleidae	15.82	10.14	1.17	0.96	2.05	27.23
Bivalvia	12.06	10.84	1.08	1.21	1.89	29.11
Syllidae	15.91	16.11	1.07	1.14	1.87	30.99
Podocopida	11.75	8.89	1.05	1.32	1.84	32.83
Pilargidae	7.68	8.29	0.96	1.07	1.69	34.51
Opheliidae	12.23	10.34	0.96	1.28	1.67	36.19
Chaetodermatidae	10.04	3.69	0.96	1.21	1.67	37.86
Sigalionidae	10.5	4.3	0.96	1.22	1.67	39.53
Nephtyidae	8.83	5.4	0.94	1.01	1.64	41.18
Ampharetidae	13.03	11.49	0.91	1.26	1.6	42.77
Sipuncula	6.04	11.42	0.91	1.17	1.58	44.36
Myodocopida	4.31	8.93	0.89	1.08	1.56	45.92
Sabellidae	7.27	8.22	0.85	1.15	1.49	47.41
Terebellidae	8.22	3.73	0.8	0.98	1.4	48.82
Acrocirridae	7.95	7.89	0.79	1.25	1.38	50.2
Nuculanidae	2.24	8.62	0.78	0.99	1.36	51.56
Nemertea	20.31	15.01	0.73	0.95	1.28	52.84
Oweniidae	4.19	8.09	0.71	1.28	1.24	54.08
Phoxocephalidae	6.35	6.15	0.69	1.13	1.2	55.29
Glyceridae	4.03	6.82	0.64	1.1	1.11	56.4
Hesionidae	7.1	6.07	0.63	1.13	1.11	57.51
Gastropoda	5.8	3.59	0.61	0.84	1.07	58.57
Nannastacidae	3.37	5.93	0.6	1.11	1.04	59.62
Phyllodocidae	5.53	4.06	0.59	1.04	1.03	60.65
Agathotanaidae	4.94	4.78	0.59	1.1	1.03	61.68
Nereididae	5.17	2.89	0.56	0.97	0.98	62.66
Scaphopoda	2.28	5.68	0.55	1.04	0.96	63.62
Fauveliopsidae	3.91	3.83	0.54	0.94	0.95	64.57
Desmosomatidae	3.44	4.07	0.53	0.94	0.93	65.5
Flabelligeridae	4.9	2.97	0.53	1.01	0.92	66.42
Colletteidae	4.46	4.24	0.51	1.04	0.89	67.31
Pseudotanaidae	4.32	3.42	0.51	1.01	0.89	68.2
Ampeliscidae	3.46	1.1	0.49	0.4	0.86	69.06
Trichobranchidae	3.42	3.71	0.48	0.87	0.85	69.9
Oligochaeta	1.62	3.92	0.48	0.69	0.84	70.74
Groups 4 & 5
Average dissimilarity = 54.09
	Group 4	Group 5
Species	Av.Abund	Av.Abund	Av.Diss	Diss/SD	Contrib%	Cum.%
Maldanidae	21.16	12.18	1.6	1.26	2.96	2.96
Cirratulidae	19.86	17.3	1.4	1.34	2.58	5.54
Spionidae	32.58	28.84	1.31	1.29	2.42	7.96
Capitellidae	20.6	18.74	1.24	1.17	2.3	10.25
Paraonidae	27.72	24.12	1.19	1.02	2.2	12.45
Thyasiridae	9.93	9.83	1.18	1.13	2.17	14.63
Prochaetodermatidae	12.62	9.48	1.16	1.18	2.14	16.76
Bivalvia	9.03	10.84	1.09	1.26	2.01	18.77
Podocopida	15.44	8.89	1.08	1.35	1.99	20.77
Dorvilleidae	13.04	10.14	1.06	1.16	1.96	22.73
Syllidae	16.22	16.11	1.02	1.08	1.88	24.61
Opheliidae	11.82	10.34	0.98	1.33	1.81	26.42
Terebellidae	10.39	3.73	0.96	1.11	1.77	28.19
Sipuncula	6.36	11.42	0.93	1.23	1.72	29.9
Sigalionidae	10.01	4.3	0.9	1.27	1.66	31.56
Pilargidae	3.84	8.29	0.84	0.98	1.55	33.11
Nuculanidae	5.51	8.62	0.83	1.11	1.54	34.65
Myodocopida	6.93	8.93	0.83	1.11	1.54	36.19
Ampharetidae	11.33	11.49	0.79	1.21	1.46	37.65
Cossuridae	8.34	4.31	0.79	1.17	1.46	39.1
Phoxocephalidae	7.48	6.15	0.78	1.16	1.45	40.55
Sabellidae	5	8.22	0.75	1.27	1.39	41.94
Acrocirridae	10.08	7.89	0.74	1.25	1.37	43.31
Nereididae	7.62	2.89	0.74	1.18	1.37	44.69
Fauveliopsidae	6.63	3.83	0.73	1.11	1.35	46.03
Oweniidae	7.88	8.09	0.69	1.13	1.28	47.32
Lumbrineridae	9.35	7.79	0.68	1.18	1.25	48.57
Nemertea	17.8	15.01	0.67	1	1.23	49.8
Trichobranchidae	6.69	3.71	0.66	1.13	1.22	51.02
Hesionidae	6.73	6.07	0.65	1.2	1.19	52.21
Nannastacidae	6.02	5.93	0.64	1.16	1.19	53.4
Flabelligeridae	7.02	2.97	0.63	1.33	1.17	54.57
Agathotanaidae	6.23	4.78	0.62	1.23	1.15	55.72
Glyceridae	3.9	6.82	0.62	1.11	1.14	56.87
Desmosomatidae	4.93	4.07	0.62	1.02	1.14	58.01
Nephtyidae	3.29	5.4	0.61	0.95	1.13	59.14
Colletteidae	6.18	4.24	0.6	1.21	1.11	60.25
Phyllodocidae	6.69	4.06	0.59	1.21	1.09	61.34
Nuculidae	2.89	4.73	0.57	0.64	1.06	62.4
Scaphopoda	3.61	5.68	0.55	1.07	1.02	63.42
Chaetodermatidae	3.01	3.69	0.53	0.77	0.99	64.41
Typhlotanaidae	3.05	3.52	0.5	0.81	0.93	65.34
Oligochaeta	2.16	3.92	0.5	0.83	0.92	66.26
Leuconidae	3.95	3.76	0.48	1.08	0.89	67.16
Pseudotanaidae	3.7	3.42	0.48	1.01	0.89	68.05
Paralacydoniidae	2.34	4.07	0.48	0.84	0.88	68.93
Lasaeidae	1.56	4.16	0.47	0.77	0.87	69.8
Onuphidae	2.91	3.83	0.46	1.02	0.85	70.65

## Sheet: SIMPER Meiofauna
SIMPER
Similarity Percentages - species contributions
One-Way Analysis
Data worksheet
Name: Data3
Data type: Abundance
Sample selection: All
Variable selection: All
Parameters
Resemblance: S17 Bray-Curtis similarity
Cut off for low contributions: 70.00%
Factor Groups
Sample	Zone
1.20	1
3.33	1
ALTNF001	1
D031S	1
D038SW	1
D040S	1
D042S	1
LBNL1	1
NF006MOD	1
NF009	1
NF011	1
0.00	2
2.27	2
3.34	2
ALTNF015	2
D044S	2
D050S	2
D057S	2
D090S	2
FF010	2
LBNL14	2
LBNL3	2
LBNL5	2
LBNL7	2
M008S	2
NF008	2
NF010	2
NF012	2
NF013	2
1.01	3
2.21	3
2.24	3
3.35	3
4.45	3
4.47	3
4.48	3
D021S	3
D034S	3
D046S	3
D077S	3
D085S	3
D100S	3
D101SW	3
FF003	3
FF005	3
FF013	3
FFC1	3
FFMT1	3
FFMT2	3
LBNL10	3
LBNL17	3
LBNL8	3
M011S	3
NF014	3
S012S	3
S01S	3
1.02	4
1.03	4
2.22	4
2.23	4
4.44	4
4.46	4
D002S	4
D004S	4
D006S	4
D009S	4
D010S	4
D012S	4
D013S	4
D014S	4
D015S	4
D017S	4
D019S	4
D024S	4
D043S	4
D055S	4
D062S	4
D064S	4
D067S	4
D068S	4
D069S	4
D070S	4
D071S	4
D072S	4
D084S	4
FF011	4
FFC4	4
FFC7	4
FFMT3	4
FFMT4	4
LBNL11	4
LBNL13	4
LBNL4	4
M004S	4
M009SW	4
M034S	4
3.31	5
3.32	5
ALTFF012	5
D003S	5
D007S	5
D008S	5
D053S	5
D089S	5
D094S	5
D107SW	5
FFMT5	5
FFMT6	5
LBNL9	5
M013SW	5
M019S	5
M022SW	5
M023SW	5
M026SW	5
S02SW	5
Group 1
Average similarity: 78.26
Species	Av.Abund	Av.Sim	Sim/SD	Contrib%	Cum.%
NEMA	84.29	65.1	7.11	83.18	83.18
Group 2
Average similarity: 84.88
Species	Av.Abund	Av.Sim	Sim/SD	Contrib%	Cum.%
NEMA	88.09	58.25	9.14	68.63	68.63
COPE	26.19	17.25	6.16	20.32	88.95
Group 3
Average similarity: 75.61
Species	Av.Abund	Av.Sim	Sim/SD	Contrib%	Cum.%
NEMA	76.33	46.97	4.66	62.12	62.12
COPE	27.91	16.56	3.41	21.9	84.01
Group 4
Average similarity: 76.78
Species	Av.Abund	Av.Sim	Sim/SD	Contrib%	Cum.%
NEMA	52.95	43.04	5.87	56.05	56.05
COPE	25.89	20.42	4.75	26.59	82.64
Group 5
Average similarity: 72.11
Species	Av.Abund	Av.Sim	Sim/SD	Contrib%	Cum.%
NEMA	41.62	38.07	4.55	52.8	52.8
COPE	22.21	21.26	5.1	29.49	82.28
Groups 1 & 2
Average dissimilarity = 21.88
	Group 1	Group 2
Species	Av.Abund	Av.Abund	Av.Diss	Diss/SD	Contrib%	Cum.%
NEMA	84.29	88.09	9.85	1.3	45.02	45.02
COPE	12.62	26.19	5.94	1.75	27.15	72.17
Groups 1 & 3
Average dissimilarity = 27.85
	Group 1	Group 3
Species	Av.Abund	Av.Abund	Av.Diss	Diss/SD	Contrib%	Cum.%
NEMA	84.29	76.33	12.22	1.1	43.88	43.88
COPE	12.62	27.91	6.89	1.78	24.74	68.63
POLY	5.47	10.45	2.33	1.23	8.38	77
Groups 2 & 3
Average dissimilarity = 20.79
	Group 2	Group 3
Species	Av.Abund	Av.Abund	Av.Diss	Diss/SD	Contrib%	Cum.%
NEMA	88.09	76.33	10.25	1.05	49.27	49.27
COPE	26.19	27.91	3.62	1.14	17.41	66.69
POLY	8.19	10.45	1.85	1.18	8.89	75.58
Groups 1 & 4
Average dissimilarity = 32.37
	Group 1	Group 4
Species	Av.Abund	Av.Abund	Av.Diss	Diss/SD	Contrib%	Cum.%
NEMA	84.29	52.95	17.08	1.43	52.78	52.78
COPE	12.62	25.89	6.84	1.59	21.14	73.92
Groups 2 & 4
Average dissimilarity = 26.75
	Group 2	Group 4
Species	Av.Abund	Av.Abund	Av.Diss	Diss/SD	Contrib%	Cum.%
NEMA	88.09	52.95	16.3	1.6	60.94	60.94
COPE	26.19	25.89	3.62	1.19	13.54	74.48
Groups 3 & 4
Average dissimilarity = 27.36
	Group 3	Group 4
Species	Av.Abund	Av.Abund	Av.Diss	Diss/SD	Contrib%	Cum.%
NEMA	76.33	52.95	13.75	1.48	50.24	50.24
COPE	27.91	25.89	5.03	1.18	18.38	68.62
POLY	10.45	6.78	2.19	1.17	8	76.62
Groups 1 & 5
Average dissimilarity = 38.15
	Group 1	Group 5
Species	Av.Abund	Av.Abund	Av.Diss	Diss/SD	Contrib%	Cum.%
NEMA	84.29	41.62	23.35	1.64	61.22	61.22
COPE	12.62	22.21	5.73	1.26	15.02	76.24
Groups 2 & 5
Average dissimilarity = 34.30
	Group 2	Group 5
Species	Av.Abund	Av.Abund	Av.Diss	Diss/SD	Contrib%	Cum.%
NEMA	88.09	41.62	22.27	1.88	64.93	64.93
COPE	26.19	22.21	4.27	1.27	12.45	77.38
Groups 3 & 5
Average dissimilarity = 33.73
	Group 3	Group 5
Species	Av.Abund	Av.Abund	Av.Diss	Diss/SD	Contrib%	Cum.%
NEMA	76.33	41.62	18.06	1.67	53.55	53.55
COPE	27.91	22.21	5.98	1.47	17.74	71.29
Groups 4 & 5
Average dissimilarity = 26.68
	Group 4	Group 5
Species	Av.Abund	Av.Abund	Av.Diss	Diss/SD	Contrib%	Cum.%
NEMA	52.95	41.62	11.32	1.32	42.45	42.45
COPE	25.89	22.21	5.72	1.25	21.44	63.88
POLY	6.78	7.77	2.54	1.24	9.53	73.41
